# Supplementary material for: Characterizing the bacterial communities associated with Mediterranean sponges: a metataxonomic analysis
Source: Front Microbiol. 2024 Jan 11;14:1295459. doi: 10.3389/fmicb.2023.1295459 (PMC10808595; doi:10.3389/fmicb.2023.1295459)
Supplement: Supplementary file 1 [file Table_1.XLSX]

## Sheet: Sheet1
ASVs	Number of sequences	Confidence	Domain	Phylum	Class	Order	Family	Genus	Species
617f8526a4cd51c646a7b9a83d41de05	46488	0.89568	d__Bacteria	p__Proteobacteria	c__Alphaproteobacteria	o__Rhizobiales	f__Rhizobiaceae
353884173817851f7f1f57ef72e7de1b	1274	0.851053	d__Bacteria	p__Chloroflexi	c__Dehalococcoidia	o__SAR202_clade	f__SAR202_clade	g__SAR202_clade	s__uncultured_bacterium
16703911f9b88fd2edb17d53dab85747	927	0.93209	d__Bacteria	p__Proteobacteria	c__Alphaproteobacteria	o__Rhodobacterales	f__Rhodobacteraceae	g__Limibaculum	s__uncultured_organism
03a6e4c496604bdeea33b655e2796059	924	0.937188	d__Bacteria	p__Proteobacteria	c__Alphaproteobacteria	o__Rhodobacterales	f__Rhodobacteraceae	g__Limibaculum	s__uncultured_organism
392585bdfd1005c25fdb787c9b6954bf	602	0.999999	d__Bacteria	p__Proteobacteria	c__Gammaproteobacteria	o__Pseudomonadales	f__Endozoicomonadaceae	g__Endozoicomonas
9bbbe63f9b1101b0a25246dc85ed52cb	581	0.873443	d__Bacteria	p__Cyanobacteria	c__Cyanobacteriia	o__Synechococcales	f__Cyanobiaceae	g__Synechococcus_CC9902	s__uncultured_bacterium
a087e2859a5bca997c5d6595c0ac3280	540	0.999638	d__Bacteria	p__Cyanobacteria	c__Cyanobacteriia	o__Synechococcales	f__Cyanobiaceae	g__Synechococcus_CC9902
55a4efd021c73e21ce1905e542e88aff	511	1	d__Bacteria	p__Actinobacteriota	c__Actinobacteria
742ced2a280d3872e2b5442c2a777ca1	359	0.994566	d__Bacteria	p__Cyanobacteria	c__Cyanobacteriia	o__Synechococcales	f__Cyanobiaceae	g__Cyanobium_PCC-6307	s__uncultured_bacterium
1018930481cba86a778e46db40246430	341	0.811537	d__Bacteria	p__Cyanobacteria	c__Cyanobacteriia	o__Synechococcales	f__Cyanobiaceae	g__Synechococcus_CC9902	s__uncultured_bacterium
101148d1f9b007f411291baf5cddf34f	208	0.851159	d__Bacteria	p__Proteobacteria	c__Gammaproteobacteria	o__Burkholderiales	f__EC94	g__EC94	s__uncultured_bacterium
0574037bd23b742eca8bd544e6d8b04f	197	0.965984	d__Bacteria	p__Proteobacteria	c__Alphaproteobacteria	o__Rhodobacterales	f__Rhodobacteraceae	g__Limibaculum	s__uncultured_organism
1a3a257a83a4d5f4fc7846154341add5	177	0.935378	d__Bacteria	p__Proteobacteria	c__Alphaproteobacteria	o__Rhodobacterales	f__Rhodobacteraceae	g__Limibaculum	s__uncultured_organism
2d5663950b102dfd59f0bdac3cf4d063	169	0.991781	d__Bacteria	p__Proteobacteria	c__Gammaproteobacteria	o__HOC36	f__HOC36	g__HOC36
7636d01cc125d0b1c4e55788e4e6677a	152	0.99998	d__Bacteria	p__Bacteroidota	c__Bacteroidia	o__Cytophagales	f__Cyclobacteriaceae	g__uncultured
1e0a09e86c18de3a059aa7dcc186b18d	144	1	d__Bacteria	p__Firmicutes	c__Bacilli	o__Exiguobacterales	f__Exiguobacteraceae	g__Exiguobacterium
79795c5b2d138c1bae7b764c2ac7c341	138	0.999996	d__Bacteria	p__Proteobacteria	c__Gammaproteobacteria	o__Pseudomonadales	f__Endozoicomonadaceae	g__Endozoicomonas
49d2ef091893dd293dca41a5782b3d0e	134	0.995362	d__Bacteria	p__Cyanobacteria	c__Cyanobacteriia	o__Synechococcales	f__Cyanobiaceae	g__Synechococcus_CC9902	s__Synechococcus_sp.
5a10081b58aa89ada326ce3ec17c0f4e	114	0.887309	d__Archaea	p__Crenarchaeota	c__Nitrososphaeria	o__Nitrosopumilales	f__Nitrosopumilaceae	g__Candidatus_Nitrosopumilus	s__uncultured_archaeon
5a10c3a31b7ec1450427ac627300a11d	110	0.999996	d__Bacteria	p__Proteobacteria	c__Gammaproteobacteria	o__Pseudomonadales	f__Endozoicomonadaceae	g__Endozoicomonas
900dd726b49e53fe2e687f43a3160f37	109	0.758718	d__Bacteria	p__Acidobacteriota	c__Blastocatellia	o__Blastocatellales	f__Blastocatellaceae	g__Blastocatella	s__uncultured_bacterium
b6ba5b9a741555634109eef58d599d4c	107	0.868865	d__Archaea	p__Crenarchaeota	c__Nitrososphaeria	o__Nitrosopumilales	f__Nitrosopumilaceae	g__Candidatus_Nitrosopumilus	s__uncultured_archaeon
bbd45daead4a0572b79fcadb8ca963f3	106	0.85441	d__Bacteria	p__Proteobacteria	c__Alphaproteobacteria	o__Rhizobiales	f__Rhizobiaceae
24d821dddfbe031b81a44817e6d6a4c1	97	0.982104	d__Bacteria	p__Proteobacteria	c__Gammaproteobacteria	o__Enterobacterales	f__Enterobacteriaceae
8329afefb4a0abf945664fa65f120710	93	0.918463	d__Bacteria	p__Dadabacteria	c__Dadabacteriia	o__Dadabacteriales	f__Dadabacteriales	g__Dadabacteriales	s__uncultured_bacterium
8e6cf99d14220b8f79bdc07b62b0c10b	92	0.801682	d__Bacteria	p__Proteobacteria	c__Alphaproteobacteria	o__Rhizobiales	f__Rhizobiaceae
44b04197ad52c3be121e439009fb2691	88	1	d__Bacteria	p__Proteobacteria	c__Gammaproteobacteria
17e7bcf6c5a78c3f9a93691abc2d5119	83	0.98754	d__Bacteria	p__Chloroflexi	c__Anaerolineae	o__Caldilineales	f__Caldilineaceae	g__uncultured	s__uncultured_bacterium
46e65ba7dd153882c0d0b6aab38188b5	83	0.99808	d__Bacteria	p__Planctomycetota	c__Planctomycetes	o__Pirellulales	f__Pirellulaceae	g__uncultured	s__uncultured_planctomycete
5004e28597b2c119ec35c34a4180bc04	80	0.92645	d__Bacteria	p__Proteobacteria	c__Alphaproteobacteria	o__Rhodobacterales	f__Rhodobacteraceae	g__Limibaculum	s__uncultured_organism
4faa37a5f00680b9ddab9561b2ef440b	79	0.892742	d__Bacteria	p__Proteobacteria	c__Alphaproteobacteria	o__Rhizobiales	f__Rhizobiaceae	g__uncultured	s__uncultured_bacterium
eb5e508f23037b9d0d0688735fe69672	76	0.999998	d__Bacteria	p__Proteobacteria	c__Gammaproteobacteria	o__Pseudomonadales	f__Endozoicomonadaceae	g__Endozoicomonas
f1e295b87b76fb60702e856ca1a8893f	73	0.991227	d__Bacteria	p__Actinobacteriota	c__Acidimicrobiia	o__Microtrichales	f__Microtrichaceae	g__Sva0996_marine_group	s__uncultured_bacterium
005b88373789041a915034089aab6fc2	67	0.991784	d__Bacteria	p__Proteobacteria	c__Gammaproteobacteria	o__HOC36	f__HOC36	g__HOC36
62fe8eae96b50cae0b13f1009d891b27	66	0.705546	d__Bacteria	p__Proteobacteria	c__Alphaproteobacteria	o__Rhizobiales	f__Rhizobiaceae
3ad6b1efab30d24986f05087b445d452	60	0.908583	d__Bacteria	p__Proteobacteria	c__Alphaproteobacteria	o__Rhizobiales	f__Rhizobiaceae
4d8ffb9a8743d9469828768ae6e641ae	60	0.79344	d__Bacteria	p__Chloroflexi	c__Dehalococcoidia	o__SAR202_clade	f__SAR202_clade	g__SAR202_clade	s__uncultured_bacterium
bf1c5abf6c41bcaa9f2e160d6aa69793	60	0.913256	d__Bacteria	p__Proteobacteria	c__Alphaproteobacteria	o__Rhizobiales	f__Rhizobiaceae	g__Pseudahrensia	s__uncultured_Alphaproteobacteria
c3c001190a492a9a39dc1f873793f975	60	0.978116	d__Bacteria	p__Proteobacteria	c__Gammaproteobacteria	o__Ga0077536	f__Ga0077536	g__Ga0077536	s__uncultured_gamma
f62b8af40d037abbcd4393436113d6b4	59	1	d__Bacteria	p__Dadabacteria	c__Dadabacteriia	o__Dadabacteriales	f__Dadabacteriales	g__Dadabacteriales
b12fc97c09d785fba6040e3b662462ef	58	0.859885	d__Bacteria	p__Proteobacteria	c__Gammaproteobacteria	o__HOC36	f__HOC36	g__HOC36	s__uncultured_bacterium
ed5d5147f2bf7779981d4f3f14c3440c	58	0.871319	d__Bacteria	p__Proteobacteria	c__Gammaproteobacteria	o__Steroidobacterales	f__Woeseiaceae	g__Woeseia	s__uncultured_bacterium
95062de4870844de4fc56f8f3030475a	55	0.999997	d__Bacteria	p__Desulfobacterota	c__Desulfobacteria	o__Desulfobacterales	f__Desulfobacteraceae	g__Desulfobotulus	s__uncultured_bacterium
bc578314532e5091f419d88b3038c5da	55	0.902209	d__Bacteria	p__Proteobacteria	c__Gammaproteobacteria	o__Tenderiales	f__Tenderiaceae	g__Candidatus_Tenderia	s__uncultured_gamma
a1bf2884fd0c651baacc6bb1ac26b2dc	52	0.99969	d__Bacteria	p__Chloroflexi	c__Anaerolineae	o__Caldilineales	f__Caldilineaceae	g__uncultured	s__uncultured_bacterium
fa70c71337bce65b8abae15b088967a6	51	0.876352	d__Bacteria	p__Proteobacteria	c__Alphaproteobacteria	o__Rhizobiales	f__Rhizobiaceae	g__Pseudahrensia	s__uncultured_Alphaproteobacteria
54d538cf0ab1bb3cacc1a7426c6805cf	48	0.859831	d__Bacteria	p__Proteobacteria	c__Gammaproteobacteria	o__Steroidobacterales	f__Woeseiaceae	g__Woeseia	s__uncultured_bacterium
f4612559ec04c446d6a258bdcb2b113a	48	0.999933	d__Bacteria	p__Dadabacteria	c__Dadabacteriia	o__Dadabacteriales	f__Dadabacteriales	g__Dadabacteriales	s__uncultured_bacterium
59d5d1cd97997b4892fccce17f150487	47	0.856407	d__Bacteria	p__Planctomycetota	c__Planctomycetes	o__Pirellulales	f__Pirellulaceae	g__Blastopirellula	s__uncultured_bacterium
baec0e4b873c4271a313aa0853f0303d	46	0.999997	d__Bacteria	p__Proteobacteria	c__Gammaproteobacteria	o__Pseudomonadales	f__Endozoicomonadaceae	g__Endozoicomonas
32ab1812bd3770f4b7f6aad7273783da	45	0.8482	d__Bacteria	p__Proteobacteria	c__Gammaproteobacteria	o__Enterobacterales	f__Enterobacteriaceae	g__Enterobacter
ca6cc4cb9b6ae65767b9c4b8d99de659	45	0.999998	d__Bacteria	p__Proteobacteria	c__Alphaproteobacteria
79ca47a46cfca64b288302ca761c65f1	44	0.997435	d__Bacteria	p__Proteobacteria	c__Gammaproteobacteria
fe63382ac4391e8faea88a552f9f0162	44	0.999387	d__Bacteria	p__Firmicutes	c__Clostridia	o__Clostridiales	f__Clostridiaceae	g__uncultured	s__uncultured_bacterium
ad79f52d1f90c6e22d11eb5f7e99311b	43	0.935677	d__Bacteria	p__Chloroflexi	c__Anaerolineae	o__Caldilineales	f__Caldilineaceae	g__uncultured	s__uncultured_bacterium
b37356770566e26d0c99cb714c0e6b15	43	0.998773	d__Bacteria	p__Bacteroidota	c__Bacteroidia	o__Flavobacteriales	f__Flavobacteriaceae	g__Aquimarina	s__Aquimarina_spongiae
693407e55948302575875f8012942288	42	0.999971	d__Bacteria	p__Proteobacteria	c__Gammaproteobacteria	o__Thiotrichales	f__Thiotrichaceae	g__uncultured	s__Gammaproteobacteria_bacterium
8c2b8c2e019574a771f4c3ac211cd522	41	0.99453	d__Bacteria	p__Bacteroidota	c__Bacteroidia	o__Cytophagales	f__Cyclobacteriaceae	g__uncultured
a07938508acc370f9f62e1c1aac24a02	41	0.998304	d__Bacteria	p__Actinobacteriota	c__Acidimicrobiia	o__Microtrichales	f__Microtrichaceae	g__Sva0996_marine_group	s__uncultured_bacterium
e8d7543d15b08cca61b559239c72b482	40	0.999915	d__Bacteria	p__Bacteroidota	c__Bacteroidia	o__Cytophagales	f__Cyclobacteriaceae	g__uncultured
58f251bed0b17c023cd39abc04608403	39	0.767915	d__Bacteria	p__Proteobacteria	c__Alphaproteobacteria	o__Rhizobiales	f__Rhizobiaceae	g__Pseudahrensia	s__uncultured_Alphaproteobacteria
5c3bbf330998482a4f281aedc1250c00	38	0.999847	d__Bacteria	p__Proteobacteria	c__Alphaproteobacteria	o__Rhizobiales	f__Hyphomicrobiaceae	g__Filomicrobium	s__uncultured_bacterium
0d96d2896344c639f73fb5fc36f9327c	37	0.996591	d__Bacteria	p__Proteobacteria	c__Alphaproteobacteria	o__uncultured	f__uncultured	g__uncultured	s__uncultured_Alphaproteobacteria
179ce616b360fbb4652972885d8e5b84	37	0.843855	d__Bacteria	p__Proteobacteria	c__Alphaproteobacteria	o__Rhodobacterales	f__Rhodobacteraceae	g__Ruegeria	s__Ruegeria_sp.
32c657e0caa31793b2659863d0ec3f38	37	0.99588	d__Bacteria	p__Chloroflexi	c__Anaerolineae	o__Caldilineales	f__Caldilineaceae	g__uncultured	s__uncultured_bacterium
f54de3234d2ae114686b3ab4377ad320	37	0.99992	d__Bacteria	p__Chloroflexi	c__Anaerolineae	o__Caldilineales	f__Caldilineaceae	g__uncultured	s__uncultured_bacterium
d4f00d6f4ff104816a9af962144f8c85	36	0.962486	d__Bacteria	p__Nitrospirota	c__Nitrospiria	o__Nitrospirales	f__Nitrospiraceae	g__Nitrospira	s__uncultured_bacterium
428a47cc396369faa4460e0c38400d20	35	0.903559	d__Bacteria	p__Bacteroidota	c__Bacteroidia	o__Flavobacteriales	f__Flavobacteriaceae	g__Ascidiimonas	s__uncultured_bacterium
99d3e0ed1ae2d4b82a983fbdc08d2045	35	0.923712	d__Bacteria	p__Proteobacteria	c__Alphaproteobacteria	o__Rhodobacterales	f__Rhodobacteraceae	g__Dinoroseobacter	s__uncultured_bacterium
bd6383169ddd32592a82ccdb7511c186	35	0.989815	d__Bacteria	p__Proteobacteria	c__Gammaproteobacteria	o__Enterobacterales	f__Enterobacteriaceae
15d6355e3c9fc13ad2285f8b3d39ab8e	34	0.972804	d__Bacteria	p__Nitrospirota	c__Nitrospiria	o__Nitrospirales	f__Nitrospiraceae	g__Nitrospira	s__uncultured_bacterium
7c407c5cfbdd6ee60dcbdf7da17369cd	34	0.999614	d__Bacteria	p__Actinobacteriota	c__Acidimicrobiia	o__Microtrichales	f__Microtrichaceae	g__uncultured	s__uncultured_bacterium
9b5666b85c80ade89e39dbf913232427	34	0.840223	d__Bacteria	p__Planctomycetota	c__Planctomycetes	o__Pirellulales	f__Pirellulaceae	g__Blastopirellula	s__uncultured_bacterium
6654eaab00d528b58ce8b9dc54614d92	33	0.86004	d__Bacteria	p__Proteobacteria	c__Gammaproteobacteria	o__HOC36	f__HOC36	g__HOC36	s__uncultured_bacterium
e5c3ef9caf9148cde96eebd63b15b8f1	33	0.966331	d__Bacteria	p__Proteobacteria	c__Gammaproteobacteria	o__UBA4486	f__UBA4486	g__UBA4486
2d700f08d6d2436f839d0d54c1e4322a	32	1	d__Bacteria	p__Bacteroidota	c__Bacteroidia	o__Flavobacteriales	f__Flavobacteriaceae
59108fc6101e551cc2bc5c177a6845d2	32	0.99602	d__Bacteria	p__Chloroflexi	c__Anaerolineae	o__Caldilineales	f__Caldilineaceae	g__uncultured	s__uncultured_bacterium
710e9cd7715a62b1a6c0bc4b2fdba217	32	0.80802	d__Bacteria	p__Calditrichota	c__Calditrichia	o__Calditrichales	f__Calditrichaceae	g__Calorithrix	s__unidentified_bacterium
bff5e22acb4ffb21fb505cbae5595cc9	32	0.890637	d__Bacteria	p__Dadabacteria	c__Dadabacteriia	o__Dadabacteriales	f__Dadabacteriales	g__Dadabacteriales	s__uncultured_bacterium
fec6cb472815c374582e6140153b88da	32	0.993417	d__Bacteria	p__Planctomycetota	c__Planctomycetes	o__Pirellulales	f__Pirellulaceae	g__Blastopirellula	s__uncultured_bacterium
0dd3202dd152053bc17a72ab97a875a3	31	0.948521	d__Bacteria	p__Proteobacteria	c__Gammaproteobacteria	o__Pseudomonadales	f__Halieaceae	g__Halioglobus	s__uncultured_bacterium
b1551a2ae75a9f25798790ed7ebbbf5f	31	0.758965	d__Bacteria	p__Proteobacteria	c__Alphaproteobacteria	o__Rhizobiales	f__Rhizobiaceae	g__Pseudahrensia	s__uncultured_Alphaproteobacteria
38f50ecc08294a7abfd21b989c8b5622	30	0.999821	d__Bacteria	p__Actinobacteriota	c__Acidimicrobiia	o__Microtrichales	f__Microtrichaceae	g__uncultured	s__uncultured_bacterium
a4a2b3ac9ec1333d2c8b5c90e9717ac6	30	0.864281	d__Bacteria	p__Chloroflexi	c__Dehalococcoidia	o__SAR202_clade	f__SAR202_clade	g__SAR202_clade	s__uncultured_bacterium
ba52117c87c5a366d8d3bfa21e2420f2	30	0.996338	d__Bacteria	p__Actinobacteriota	c__Acidimicrobiia	o__Microtrichales	f__Microtrichaceae	g__Sva0996_marine_group	s__uncultured_bacterium
e1ea55502d6176ebc72f5684a47d72c0	30	0.999907	d__Bacteria	p__Bacteroidota	c__Bacteroidia	o__Cytophagales	f__Cyclobacteriaceae	g__uncultured
e8d5488b5a17cb55d42524897235c9ea	30	0.999755	d__Bacteria	p__Chloroflexi	c__Anaerolineae	o__Caldilineales	f__Caldilineaceae	g__uncultured	s__uncultured_bacterium
1f9fe95a12d81bf384d586001a468b8a	29	0.999716	d__Bacteria	p__Planctomycetota	c__Planctomycetes	o__Pirellulales	f__Pirellulaceae	g__Bythopirellula	s__uncultured_bacterium
50955871dc326cc480b68ceac57b9369	29	0.999556	d__Bacteria	p__Actinobacteriota	c__Acidimicrobiia	o__Microtrichales	f__Microtrichaceae	g__uncultured	s__uncultured_bacterium
5c073c52f8a4166ea0d372842bdfd7d5	29	1	d__Bacteria	p__Dadabacteria	c__Dadabacteriia	o__Dadabacteriales	f__Dadabacteriales	g__Dadabacteriales
d13ef7818c89584ead10559e232e2408	29	0.999856	d__Bacteria	p__Proteobacteria	c__Alphaproteobacteria	o__Rhizobiales	f__Hyphomicrobiaceae	g__Filomicrobium	s__uncultured_bacterium
19178477dc2656aacf42684f8a7f6f7b	28	0.987126	d__Bacteria	p__Cyanobacteria	c__Cyanobacteriia	o__Synechococcales	f__Cyanobiaceae	g__Cyanobium_PCC-6307	s__uncultured_bacterium
7ee950e50facf033c58041d126dda125	28	0.999826	d__Bacteria	p__Dadabacteria	c__Dadabacteriia	o__Dadabacteriales	f__Dadabacteriales	g__Dadabacteriales	s__uncultured_bacterium
315ca649e9266db51e286539b0cc4318	27	0.999991	d__Bacteria	p__Chloroflexi	c__Anaerolineae	o__Caldilineales	f__Caldilineaceae	g__uncultured	s__uncultured_Chloroflexus
44095197818addeca3f2ba039bf98020	27	0.999958	d__Bacteria	p__Firmicutes	c__Clostridia	o__Clostridiales	f__Clostridiaceae	g__uncultured	s__uncultured_bacterium
6c7547365c788fe277b9ec010c2c3872	27	0.999643	d__Bacteria	p__Proteobacteria	c__Alphaproteobacteria	o__Kiloniellales	f__Kiloniellaceae	g__uncultured	s__uncultured_bacterium
89ab6a234fd4db44090c94809dfd04a8	27	0.701391	d__Bacteria	p__Proteobacteria	c__Gammaproteobacteria	o__Tenderiales	f__Tenderiaceae	g__Candidatus_Tenderia	s__uncultured_bacterium
8c3b237f71053a7b38880a193fe1aee7	27	0.966161	d__Bacteria	p__Acidobacteriota	c__Acidobacteriae	o__PAUC26f	f__PAUC26f	g__PAUC26f	s__uncultured_bacterium
9627abcc1e984dbc51b0db1aea079b53	27	0.999353	d__Bacteria	p__Chloroflexi	c__Anaerolineae	o__Caldilineales	f__Caldilineaceae	g__uncultured	s__uncultured_bacterium
d483609612219240b123b040b6663c76	27	0.781674	d__Bacteria	p__Proteobacteria	c__Gammaproteobacteria	o__Pseudomonadales	f__Endozoicomonadaceae	g__Endozoicomonas	s__Endozoicomonas_sp.
364ef94813c139ccc3f9f8a21481d508	26	0.996213	d__Bacteria	p__Proteobacteria	c__Alphaproteobacteria	o__AT-s3-44	f__AT-s3-44	g__AT-s3-44	s__uncultured_Alphaproteobacteria
9026e906d5fef5d1ed0c027814404bb5	26	0.888606	d__Bacteria	p__Planctomycetota	c__Planctomycetes	o__Pirellulales	f__Pirellulaceae	g__Blastopirellula	s__uncultured_bacterium
a95a058313cf99a7dd69da5738bd2b33	26	0.807848	d__Bacteria	p__Proteobacteria	c__Gammaproteobacteria	o__HOC36	f__HOC36	g__HOC36	s__uncultured_bacterium
d030cbfed44bf5b997ca4e6e3cf85bcd	26	0.763827	d__Bacteria	p__Proteobacteria	c__Alphaproteobacteria	o__Rhodobacterales	f__Rhodobacteraceae	g__Roseovarius
d09cc2a50c8fc3b0d9ca31eb1819994a	26	0.999878	d__Bacteria	p__Planctomycetota	c__Planctomycetes	o__Planctomycetales	f__uncultured	g__uncultured	s__uncultured_Planctomyces
00b34b1df0ca0df23fddd1645fa50000	25	0.959322	d__Bacteria	p__Proteobacteria	c__Gammaproteobacteria	o__Pseudomonadales	f__KI89A_clade	g__KI89A_clade	s__uncultured_gamma
c0fff79b9d827986bc84d423b12ebc6f	25	0.9998	d__Bacteria	p__Proteobacteria	c__Gammaproteobacteria	o__Steroidobacterales	f__Woeseiaceae	g__Woeseia
fea6f95a8d4361c1421bf8587d4a9b5d	25	0.999993	d__Bacteria	p__Planctomycetota	c__Planctomycetes	o__Planctomycetales	f__Rubinisphaeraceae	g__Planctomicrobium	s__uncultured_bacterium
0f4350dc3d4e1cfb96088e7c4120ed7b	24	0.981108	d__Bacteria	p__Proteobacteria	c__Alphaproteobacteria	o__Parvibaculales	f__PS1_clade	g__PS1_clade	s__uncultured_bacterium
d3b4fa0614a85c7a2a584608b598e91c	24	0.96395	d__Bacteria	p__Proteobacteria	c__Gammaproteobacteria	o__HOC36	f__HOC36	g__HOC36	s__uncultured_bacterium
e3394792f00889881219fb7307374991	24	0.913824	d__Bacteria	p__Bacteroidota	c__Bacteroidia	o__Flavobacteriales	f__Flavobacteriaceae	g__Ascidiimonas
8bd9a8f1cb129b2bb99b2a7daf5f275b	23	0.806239	d__Bacteria	p__Proteobacteria	c__Gammaproteobacteria	o__Tenderiales	f__Tenderiaceae	g__Candidatus_Tenderia	s__uncultured_gamma
918eb8fe919038d9c22e43d43b4238a8	23	0.890076	d__Bacteria	p__Proteobacteria	c__Gammaproteobacteria	o__Burkholderiales	f__Nitrosomonadaceae	g__IS-44	s__uncultured_bacterium
96dfa101bbb93c242b7bc55763796f6a	23	0.99047	d__Bacteria	p__Proteobacteria	c__Gammaproteobacteria	o__HOC36	f__HOC36	g__HOC36	s__uncultured_bacterium
dddfc032dd2bdbf81a6862d42981c7d5	23	0.972706	d__Bacteria	p__Bacteroidota	c__Bacteroidia	o__Flavobacteriales	f__Flavobacteriaceae	g__Zeaxanthinibacter	s__uncultured_bacterium
e84796140cf7a52513f54bbaf4a4ab36	23	0.75578	d__Bacteria	p__Cyanobacteria	c__Cyanobacteriia	o__Synechococcales	f__Cyanobiaceae	g__Synechococcus_CC9902	s__uncultured_bacterium
fe72d23d7d0525170090b068ede51c0d	23	0.998989	d__Bacteria	p__Bacteroidota	c__Bacteroidia	o__Flavobacteriales	f__Flavobacteriaceae	g__Aquibacter	s__uncultured_bacterium
359798895fee3a9744f10b37bc73332a	22	1	d__Bacteria	p__Bacteroidota	c__Bacteroidia	o__Flavobacteriales	f__Blattabacteriaceae	g__uncultured	s__uncultured_Flavobacteriaceae
4a5a426bee136b7acd13787857214856	22	0.778806	d__Bacteria	p__Bacteroidota	c__Bacteroidia	o__Flavobacteriales	f__Flavobacteriaceae	g__NS5_marine_group	s__uncultured_marine
a6220585058a347855bc8463303591ee	22	0.999101	d__Bacteria	p__Proteobacteria	c__Gammaproteobacteria	o__Tenderiales	f__Tenderiaceae	g__Candidatus_Tenderia	s__uncultured_gamma
e4119b578cef54562ff80a4184cb4a59	22	0.99304	d__Bacteria	p__Planctomycetota	c__Planctomycetes	o__Pirellulales	f__Pirellulaceae	g__Rhodopirellula	s__uncultured_bacterium
17fe28de5ff36956438136d4a7ddc775	21	0.906791	d__Bacteria	p__Proteobacteria	c__Alphaproteobacteria	o__Caulobacterales	f__Hyphomonadaceae	g__Hyphomonas	s__uncultured_bacterium
6a957bb3f185d8f7341de31aef7e6149	21	0.992886	d__Bacteria	p__Chloroflexi	c__Anaerolineae	o__Caldilineales	f__Caldilineaceae	g__uncultured	s__uncultured_bacterium
c56c8a8cb212064bfb527be8cdf90d22	21	0.913922	d__Bacteria	p__Proteobacteria	c__Alphaproteobacteria	o__Rhodobacterales	f__Rhodobacteraceae
cd93690968f589c519c500269442a13f	21	0.999991	d__Bacteria	p__Proteobacteria	c__Gammaproteobacteria	o__Thiotrichales	f__Thiotrichaceae	g__uncultured	s__Gammaproteobacteria_bacterium
1f6575d64fe759a1ba1dc411797ecf51	20	0.972695	d__Bacteria	p__Proteobacteria	c__Gammaproteobacteria	o__uncultured	f__uncultured	g__uncultured	s__uncultured_gamma
62a553bf8e561b989f56cb38b943b9ba	20	0.99816	d__Bacteria	p__Proteobacteria	c__Alphaproteobacteria	o__Rhizobiales	f__Rhizobiales_Incertae_Sedis	g__Anderseniella	s__uncultured_Alphaproteobacteria
6d0763dae07db94d4bb042431840dd8c	20	0.995101	d__Bacteria	p__Bacteroidota	c__Bacteroidia	o__Flavobacteriales	f__Flavobacteriaceae	g__Aquibacter	s__uncultured_bacterium
994c0cd1c33c620aff370fe0f6a5d7e8	20	0.999377	d__Bacteria	p__Proteobacteria	c__Gammaproteobacteria	o__Pseudomonadales	f__Endozoicomonadaceae	g__Endozoicomonas	s__Endozoicomonas_montiporae
a291869af26e9d9d5e17166b6f224290	20	0.784213	d__Bacteria	p__Proteobacteria	c__Gammaproteobacteria	o__Ga0077536	f__Ga0077536	g__Ga0077536	s__uncultured_gamma
ac662490ae6d7e24a35c5c9a830e3b32	20	0.859123	d__Bacteria	p__Dadabacteria	c__Dadabacteriia	o__Dadabacteriales	f__Dadabacteriales	g__Dadabacteriales	s__uncultured_organism
c321c07d51bbeb606723d01d95d4892d	20	0.999971	d__Bacteria	p__Entotheonellaeota	c__Entotheonellia	o__Entotheonellales	f__Entotheonellaceae	g__Candidatus_Entotheonella	s__uncultured_bacterium
415ced82815271dae773625430504820	19	0.99949	d__Bacteria	p__Planctomycetota	c__Planctomycetes	o__Planctomycetales	f__Rubinisphaeraceae	g__Planctomicrobium	s__uncultured_bacterium
50b8f339b9cdfd993b11631401aad801	19	0.998098	d__Bacteria	p__Proteobacteria	c__Gammaproteobacteria	o__BD7-8	f__BD7-8	g__BD7-8	s__uncultured_bacterium
57781293351f66f6300e864ad73a7860	19	0.99852	d__Bacteria	p__Proteobacteria	c__Alphaproteobacteria	o__Rhizobiales	f__Rhizobiales_Incertae_Sedis	g__Bauldia	s__uncultured_bacterium
7101b542b3a7f9a7545537ef18c2df75	19	0.979328	d__Bacteria	p__Proteobacteria	c__Alphaproteobacteria	o__uncultured	f__uncultured	g__uncultured	s__uncultured_Alphaproteobacteria
8b4e1dd8ce89f7406fe32819e1f336b6	19	0.999988	d__Bacteria	p__Proteobacteria	c__Gammaproteobacteria	o__Enterobacterales	f__Vibrionaceae	g__Vibrio
d805747c01824df1129d6b56d36388be	19	0.747685	d__Bacteria	p__Proteobacteria	c__Gammaproteobacteria	o__Pseudomonadales	f__Halieaceae	g__Halioglobus
f2afda01755f29731cc62b1bd9fbac03	19	0.985947	d__Bacteria	p__Proteobacteria	c__Alphaproteobacteria	o__SAR11_clade	f__Clade_I	g__Clade_Ia
18c0f825e10bdb1f481d327c92278f9f	18	0.99986	d__Bacteria	p__Proteobacteria	c__Alphaproteobacteria	o__Rhizobiales	f__Hyphomicrobiaceae	g__Filomicrobium	s__uncultured_bacterium
25c160b43648490a5e92607aed8cc1bc	18	0.999761	d__Bacteria	p__Proteobacteria	c__Gammaproteobacteria	o__HOC36	f__HOC36	g__HOC36
482d241d1a69392665f103178146675f	18	0.938453	d__Bacteria	p__Proteobacteria	c__Alphaproteobacteria	o__Rhizobiales	f__Methyloligellaceae	g__Methyloceanibacter	s__uncultured_bacterium
816a34d259dbb785c52426a35ca94125	18	1	d__Bacteria	p__Proteobacteria	c__Gammaproteobacteria	o__Pseudomonadales	f__SAR86_clade	g__SAR86_clade	s__marine_metagenome
9dd75c63ab13e69ff3effe634f71d54b	18	0.785219	d__Bacteria	p__Proteobacteria	c__Gammaproteobacteria	o__uncultured	f__uncultured	g__uncultured	s__uncultured_bacterium
be98823c457217d6b570097308c9f391	18	0.897167	d__Bacteria	p__Actinobacteriota	c__Acidimicrobiia	o__Microtrichales	f__Microtrichaceae	g__uncultured	s__uncultured_bacterium
e9217bd0f7f396479233052d6140cc71	18	0.989956	d__Bacteria	p__Proteobacteria	c__Alphaproteobacteria	o__Rhodobacterales	f__Rhodobacteraceae	g__Actibacterium	s__uncultured_bacterium
151d72ddae38b3d7a6416084abc658b8	17	0.854493	d__Bacteria	p__Verrucomicrobiota	c__Verrucomicrobiae	o__Verrucomicrobiales	f__DEV007	g__DEV007	s__uncultured_verrucomicrobium
33e7739f564d1ea2968d0971dea3a253	17	0.916755	d__Bacteria	p__Proteobacteria	c__Gammaproteobacteria	o__Gammaproteobacteria_Incertae_Sedis	f__Unknown_Family	g__uncultured	s__uncultured_gamma
533bc2825a41b7344a6c8c2f48c5db9e	17	0.952045	d__Bacteria	p__Dadabacteria	c__Dadabacteriia	o__Dadabacteriales	f__Dadabacteriales	g__Dadabacteriales	s__uncultured_bacterium
6e4aeb7303a756e606b10fec8582874b	17	0.920909	d__Bacteria	p__Actinobacteriota	c__Acidimicrobiia	o__Microtrichales	f__Microtrichaceae	g__Sva0996_marine_group	s__uncultured_bacterium
7c2fa0f6179a5945a10728826517d64e	17	0.90652	d__Bacteria	p__Cyanobacteria	c__Cyanobacteriia	o__Synechococcales	f__Cyanobiaceae	g__Synechococcus_CC9902	s__uncultured_bacterium
8b66fe71bdd342b01af71af6b2ede7e3	17	0.981973	d__Bacteria	p__Bacteroidota	c__Bacteroidia	o__Flavobacteriales	f__Flavobacteriaceae	g__Tenacibaculum	s__Tenacibaculum_sp.
9724817451a3cef413652362723f539d	17	0.986718	d__Bacteria	p__Proteobacteria	c__Gammaproteobacteria	o__Pseudomonadales	f__Endozoicomonadaceae	g__Endozoicomonas	s__Endozoicomonas_montiporae
ebe4495d0a995e0137cba3593e3846bd	17	0.967189	d__Bacteria	p__Proteobacteria	c__Alphaproteobacteria	o__Tistrellales	f__Geminicoccaceae	g__uncultured	s__uncultured_bacterium
053d851266f650b4066ab070d68d86f1	16	0.878356	d__Bacteria	p__Planctomycetota	c__Planctomycetes	o__Planctomycetales	f__Gimesiaceae	g__uncultured	s__uncultured_bacterium
3bea0806ec16dc657316d107469015cf	16	0.980323	d__Bacteria	p__Myxococcota	c__Polyangia	o__Polyangiales	f__Sandaracinaceae	g__uncultured	s__uncultured_delta
62e348c1389a685989cfc440243dd87e	16	0.888771	d__Bacteria	p__Bacteroidota	c__Bacteroidia	o__Cytophagales	f__Cyclobacteriaceae	g__Aureibacter	s__Aureibacter_tunicatorum
9539c21798e79503a0c61a10a319ef43	16	0.904236	d__Bacteria	p__Proteobacteria	c__Gammaproteobacteria	o__Pseudomonadales	f__Moraxellaceae	g__Acinetobacter	s__Acinetobacter_calcoaceticus
07579e5e150aaf07414ce91135640a8f	15	0.961569	d__Bacteria	p__Planctomycetota	c__Planctomycetes	o__Planctomycetales	f__Gimesiaceae	g__uncultured	s__uncultured_bacterium
220d474f2c983406e4d96058026943e0	15	0.999403	d__Bacteria	p__Myxococcota	c__Polyangia	o__Nannocystales	f__Nannocystaceae	g__Nannocystis
67a2cd01e4282bdf35ac28086051a824	15	0.970765	d__Bacteria	p__Actinobacteriota	c__Acidimicrobiia	o__Microtrichales	f__Microtrichaceae	g__Sva0996_marine_group
73426c9abd3d7afa6961ac9f005a3de9	15	0.998031	d__Bacteria	p__Proteobacteria	c__Gammaproteobacteria	o__HOC36	f__HOC36	g__HOC36	s__uncultured_gamma
73e0ee547c21dc51d2038c85d75d0eda	15	0.999781	d__Bacteria	p__Planctomycetota	c__Planctomycetes	o__Planctomycetales	f__Rubinisphaeraceae	g__Planctomicrobium	s__uncultured_bacterium
9d456a3ba6a16d9da92c1da34d812e6d	15	0.964712	d__Bacteria	p__Actinobacteriota	c__Acidimicrobiia	o__Microtrichales	f__Microtrichaceae	g__Sva0996_marine_group	s__uncultured_bacterium
eed1a855b3e45636a34bdac67e7ea9f0	15	0.887128	d__Bacteria	p__Planctomycetota	c__Planctomycetes	o__Pirellulales	f__Pirellulaceae	g__Blastopirellula	s__uncultured_bacterium
032ed6dfa3153be2d1a1430fe77ed66f	14	0.969763	d__Bacteria	p__Dadabacteria	c__Dadabacteriia	o__Dadabacteriales	f__Dadabacteriales	g__Dadabacteriales	s__uncultured_bacterium
0362401b174fccba142a66b96c214622	14	0.993413	d__Bacteria	p__Actinobacteriota	c__Acidimicrobiia	o__Actinomarinales	f__uncultured	g__uncultured	s__uncultured_bacterium
2112d79a1132e97bcf90cd9d2d21bc2f	14	0.999952	d__Bacteria	p__Planctomycetota	c__Planctomycetes	o__Planctomycetales	f__Rubinisphaeraceae	g__Planctomicrobium	s__uncultured_bacterium
784a92728aca2d52a3afb91bf17426b2	14	0.99781	d__Bacteria	p__Proteobacteria	c__Gammaproteobacteria	o__Nitrosococcales	f__Nitrosococcaceae	g__FS142-36B-02	s__uncultured_bacterium
83f6913c2cf24fb1ef9dea7b87454546	14	0.887961	d__Bacteria	p__Planctomycetota	c__Planctomycetes	o__Planctomycetales	f__Gimesiaceae	g__uncultured	s__uncultured_Planctomyces
8cdfdb643ece657af185184eb11cdbf9	14	0.772161	d__Bacteria	p__Planctomycetota	c__Planctomycetes	o__Planctomycetales	f__Rubinisphaeraceae	g__Planctomicrobium	s__uncultured_bacterium
a90c76d04e5963c1d016f4378f0980a4	14	0.845558	d__Bacteria	p__Myxococcota	c__Polyangia	o__Haliangiales	f__Haliangiaceae	g__Haliangium	s__uncultured_bacterium
a9f295357d337951705fa56677250f1b	14	0.989862	d__Bacteria	p__Actinobacteriota	c__Acidimicrobiia	o__Microtrichales	f__Microtrichaceae	g__Sva0996_marine_group	s__uncultured_bacterium
bbcc0dd524392703aba5137a42be3506	14	0.999913	d__Bacteria	p__Chloroflexi	c__TK17	o__TK17	f__TK17	g__TK17	s__uncultured_Chloroflexi
d0044e997536a21bbe66a1b2cec14f73	14	0.998366	d__Bacteria	p__Bacteroidota	c__Bacteroidia	o__Cytophagales	f__Cyclobacteriaceae	g__uncultured	s__uncultured_bacterium
d8c33c06411b954c540a0b008a664dbd	14	1	d__Bacteria	p__Planctomycetota	c__Planctomycetes	o__Pirellulales	f__Pirellulaceae
0d8eb6ac58af79505dfcdd333f125a97	13	0.995507	d__Bacteria	p__Bacteroidota	c__Bacteroidia	o__Flavobacteriales	f__Flavobacteriaceae	g__Aureisphaera	s__uncultured_Bacteroidetes
1c9c5dbd1ae12f6db200778bcd09af78	13	0.999982	d__Bacteria	p__Planctomycetota	c__Planctomycetes	o__Pirellulales	f__Pirellulaceae	g__Blastopirellula
22c8328a5d47e3c7053cfc08bfdcfa80	13	0.999797	d__Bacteria	p__Proteobacteria	c__Gammaproteobacteria	o__Steroidobacterales	f__Woeseiaceae	g__Woeseia
286ee722927434518c9cedac8c3eb57d	13	0.90229	d__Bacteria	p__Proteobacteria	c__Alphaproteobacteria	o__Kiloniellales	f__Kiloniellaceae	g__Pelagibius	s__uncultured_bacterium
46d2b40b11db7a9ac116987b28c49629	13	0.999013	d__Bacteria	p__Bacteroidota	c__Rhodothermia	o__Rhodothermales	f__Rhodothermaceae	g__uncultured	s__uncultured_bacterium
4f7891e3f49e6a1603df14f964fe4889	13	0.999988	d__Bacteria	p__Proteobacteria	c__Gammaproteobacteria	o__Enterobacterales	f__Vibrionaceae	g__Vibrio
53225f130f05c8d94d150f3230038cad	13	0.940327	d__Bacteria	p__Planctomycetota	c__Planctomycetes	o__Pirellulales	f__Pirellulaceae	g__Blastopirellula	s__uncultured_bacterium
57ca380190e9874d8de7586205fd1061	13	1	d__Bacteria	p__Planctomycetota	c__Planctomycetes	o__Planctomycetales
58248495517fe97ef9b7308cd7da7055	13	1	d__Bacteria	p__Proteobacteria	c__Alphaproteobacteria	o__Caulobacterales	f__Parvularculaceae	g__Marinicaulis	s__uncultured_bacterium
66cfb9c4e61a85e5668f2155031f85f7	13	0.98994	d__Bacteria	p__Planctomycetota	c__Planctomycetes	o__Gemmatales	f__Gemmataceae	g__uncultured	s__uncultured_bacterium
73fa7d3a5c8c8de6b6f5a644fb55f7fc	13	1	d__Bacteria	p__Bacteroidota	c__Bacteroidia	o__Cytophagales	f__Cyclobacteriaceae	g__Fulvitalea	s__Fulvitalea_axinellae
767a02c5518f337ef173fac913458750	13	0.774591	d__Bacteria	p__Proteobacteria	c__Alphaproteobacteria	o__Rhizobiales	f__Hyphomicrobiaceae	g__uncultured	s__uncultured_bacterium
7b0fb0690926336feebc657c5fc0c0b4	13	0.856278	d__Bacteria	p__Planctomycetota	c__Planctomycetes	o__Pirellulales	f__Pirellulaceae	g__Rhodopirellula	s__unidentified_marine
8f90ca3ceb07fd270d0db55382258f2d	13	0.999784	d__Bacteria	p__Actinobacteriota	c__Acidimicrobiia	o__Microtrichales	f__Microtrichaceae
9129d7164ba8502db21ca7363d10561b	13	0.902387	d__Bacteria	p__Planctomycetota	c__Planctomycetes	o__Pirellulales	f__Pirellulaceae	g__Bythopirellula	s__uncultured_bacterium
a9b2759cfc9110ea89044dca78e214a9	13	0.999779	d__Bacteria	p__Firmicutes	c__Bacilli	o__Lactobacillales	f__Enterococcaceae	g__Enterococcus
b9fd0b9827da5827b7470e45e396fea6	13	0.985149	d__Bacteria	p__Actinobacteriota	c__Acidimicrobiia	o__Microtrichales	f__Microtrichaceae	g__uncultured	s__uncultured_bacterium
c48fe214d1c455d386dcd9a32752a951	13	0.955067	d__Bacteria	p__Proteobacteria	c__Gammaproteobacteria	o__Enterobacterales	f__Shewanellaceae	g__Shewanella	s__Shewanella_sp.
c4a52c8377aed1aec3a35271c26c27ad	13	1	d__Bacteria	p__Planctomycetota	c__Planctomycetes	o__Pirellulales	f__Pirellulaceae
c85dcfd1b46214ed0e12649617e20549	13	0.999429	d__Bacteria	p__Proteobacteria	c__Gammaproteobacteria	o__Steroidobacterales	f__Woeseiaceae	g__Woeseia
cc9b314d01c9d597a27e00440c7fffea	13	0.978655	d__Bacteria	p__Bacteroidota	c__Bacteroidia	o__Flavobacteriales	f__Flavobacteriaceae	g__Gilvibacter	s__uncultured_Flavobacteriaceae
ce4a92bb1b312a3e701e0fdf1ae021d6	13	0.993842	d__Bacteria	p__Chloroflexi	c__Anaerolineae	o__Caldilineales	f__Caldilineaceae	g__uncultured	s__uncultured_bacterium
d9ef2037776be1806a37d22cf71fef0a	13	0.977164	d__Bacteria	p__Proteobacteria	c__Gammaproteobacteria	o__UBA10353_marine_group	f__UBA10353_marine_group	g__UBA10353_marine_group	s__uncultured_bacterium
de239c9b768f9ffb08ccbfac5a408d39	13	0.996174	d__Bacteria	p__Bacteroidota	c__Bacteroidia	o__Flavobacteriales	f__Flavobacteriaceae	g__Seonamhaeicola	s__uncultured_bacterium
f235ac7a18b6a8c3c04a281383b2038d	13	0.78251	d__Bacteria	p__Actinobacteriota	c__Acidimicrobiia	o__Microtrichales	f__Microtrichaceae	g__Sva0996_marine_group	s__uncultured_actinobacterium
0626a9d9459cdfb6f61b547c465ecb9f	12	0.987248	d__Bacteria	p__Bacteroidota	c__Bacteroidia	o__Flavobacteriales	f__Flavobacteriaceae	g__NS2b_marine_group	s__uncultured_marine
0abac473c286cbf54bcd74ad2b8e6e86	12	0.999998	d__Bacteria	p__Proteobacteria	c__Gammaproteobacteria	o__Pseudomonadales	f__Endozoicomonadaceae	g__Endozoicomonas
0c25f12c967554b1fe82af75917265d7	12	0.940106	d__Bacteria	p__Chloroflexi	c__Dehalococcoidia	o__SAR202_clade	f__SAR202_clade	g__SAR202_clade	s__uncultured_bacterium
2adea575cb26683fe05be03a52b583fe	12	0.999116	d__Bacteria	p__Desulfobacterota	c__Desulfovibrionia	o__Desulfovibrionales	f__Desulfovibrionaceae	g__Halodesulfovibrio	s__uncultured_bacterium
352c92adb2dc58a43a12ad06f907f3ff	12	0.756033	d__Bacteria	p__Bacteroidota	c__Bacteroidia	o__Flavobacteriales	f__Flavobacteriaceae	g__Muricauda	s__uncultured_bacterium
374175b6fe6f217efa107e7e00faed24	12	0.951419	d__Bacteria	p__Proteobacteria	c__Alphaproteobacteria	o__Sphingomonadales	f__Sphingomonadaceae	g__Erythrobacter	s__Erythrobacter_sp.
391f0db48b9aeaad9fe67e13f675321f	12	0.998114	d__Bacteria	p__Chloroflexi	c__Anaerolineae	o__Caldilineales	f__Caldilineaceae	g__uncultured	s__uncultured_bacterium
3ffb5486cb4553ef1101837f220ddf28	12	0.998465	d__Bacteria	p__Proteobacteria	c__Gammaproteobacteria	o__Steroidobacterales	f__Woeseiaceae	g__Woeseia
72f4e0d358d408bf0b2aaa606b450d66	12	1	d__Bacteria	p__Planctomycetota	c__Planctomycetes	o__Pirellulales	f__Pirellulaceae
88848e4dc95896e018d0934499cba22c	12	0.986139	d__Bacteria	p__Bacteroidota	c__Bacteroidia	o__Chitinophagales	f__Saprospiraceae	g__Lewinella	s__Lewinella_nigricans
94ff34270b579363ec1933d912cc312b	12	0.914315	d__Bacteria	p__Chloroflexi	c__Anaerolineae	o__SBR1031	f__A4b	g__A4b	s__uncultured_bacterium
b85be07ce36fbbd2e6cdfb3db72d44df	12	0.998564	d__Bacteria	p__Bacteroidota	c__Bacteroidia	o__Flavobacteriales	f__Flavobacteriaceae	g__Aquimarina	s__Aquimarina_sp.
d6eec8bddb8586a6f71074b8be1940e9	12	0.939805	d__Bacteria	p__Verrucomicrobiota	c__Verrucomicrobiae	o__Pedosphaerales	f__Pedosphaeraceae	g__SCGC_AAA164-E04	s__uncultured_Verrucomicrobia
ee60dd5e9eb1598f3e3499cacfa4fbe1	12	0.957977	d__Bacteria	p__Planctomycetota	c__Planctomycetes	o__Planctomycetales	f__Gimesiaceae	g__Gimesia	s__Gimesia_maris
ee933db27948fa73c54467b9ec65f128	12	0.94397	d__Bacteria	p__Proteobacteria	c__Gammaproteobacteria	o__HOC36	f__HOC36	g__HOC36	s__uncultured_gamma
0955d80875320aac6c3aea656111c11e	11	0.997564	d__Bacteria	p__Firmicutes	c__Clostridia	o__Clostridiales	f__Clostridiaceae	g__Clostridium_sensu_stricto_1
09afa2a05f4e5d6701094c09d8558983	11	0.910875	d__Bacteria	p__Actinobacteriota	c__Thermoleophilia	o__Gaiellales	f__uncultured	g__uncultured	s__uncultured_bacterium
297178663ece43cdb2007fd8f12c6f1d	11	0.999487	d__Bacteria	p__Campylobacterota	c__Campylobacteria	o__Campylobacterales	f__Sulfurovaceae	g__Sulfurovum
318c3c6a14aed9d629284ae6c933bc18	11	0.979966	d__Bacteria	p__Actinobacteriota	c__Acidimicrobiia	o__Microtrichales	f__Microtrichaceae	g__Sva0996_marine_group	s__uncultured_bacterium
32b7ee3264987e51aa83444f87bf1506	11	0.900718	d__Bacteria	p__Proteobacteria	c__Gammaproteobacteria	o__Pseudomonadales	f__Endozoicomonadaceae	g__Endozoicomonas	s__marine_bacterium
36b760b8662311bf504894fd373a687c	11	1	d__Bacteria	p__Dadabacteria	c__Dadabacteriia	o__Dadabacteriales	f__Dadabacteriales	g__Dadabacteriales
4f904ebdd10ebd14b54b088e8710dd22	11	1	d__Bacteria	p__Firmicutes	c__Bacilli	o__Erysipelotrichales	f__Erysipelotrichaceae	g__Turicibacter	s__uncultured_bacterium
5c674795c75af69dba52dc16267692dd	11	0.999891	d__Bacteria	p__Bdellovibrionota	c__Oligoflexia	o__Oligoflexales	f__Oligoflexaceae	g__uncultured	s__uncultured_delta
629ce15604b8a66ca30c9e7ea6a5cd9d	11	0.879584	d__Bacteria	p__Planctomycetota	c__Planctomycetes	o__Pirellulales	f__Pirellulaceae	g__Blastopirellula	s__uncultured_planctomycete
99a6de74078798888e6859a06b3aa8b5	11	1	d__Bacteria	p__Bacteroidota	c__Bacteroidia	o__Cytophagales	f__Amoebophilaceae	g__uncultured	s__uncultured_bacterium
ab8191154145558129b2628cff428a08	11	1	d__Bacteria	p__Chloroflexi	c__JG30-KF-CM66	o__JG30-KF-CM66	f__JG30-KF-CM66	g__JG30-KF-CM66
b44ef51f87db8cc0bf53c989c51b7d86	11	1	d__Bacteria	p__Entotheonellaeota	c__Entotheonellia	o__Entotheonellales	f__Entotheonellaceae	g__Candidatus_Entotheonella	s__uncultured_bacterium
b7887950d07d46d60b6f3a3130010646	11	0.999831	d__Bacteria	p__Proteobacteria	c__Gammaproteobacteria
c708a1c1e8dd6c828ca6956ed569850c	11	0.85438	d__Bacteria	p__Bacteroidota	c__Bacteroidia	o__Chitinophagales	f__Saprospiraceae	g__uncultured	s__uncultured_bacterium
c77ede3d75dc070cf6ac8711ec009c17	11	1	d__Bacteria	p__Planctomycetota	c__Planctomycetes	o__Pirellulales	f__Pirellulaceae
cf32ec1346cad1aa1aa9e558a7a3976f	11	0.923187	d__Bacteria	p__Proteobacteria	c__Alphaproteobacteria	o__Rhodobacterales	f__Rhodobacteraceae	g__uncultured	s__uncultured_bacterium
d99d6b726ef261b2d1e10fde0b379a37	11	0.997955	d__Bacteria	p__Planctomycetota	c__Planctomycetes	o__Planctomycetales	f__Gimesiaceae	g__uncultured	s__uncultured_bacterium
d9fd03744ca74b97019157fe571d2927	11	0.991376	d__Bacteria	p__Proteobacteria	c__Gammaproteobacteria	o__HOC36	f__HOC36	g__HOC36	s__uncultured_bacterium
db47ec211a1a7350b2796f187279731b	11	0.982929	d__Bacteria	p__Planctomycetota	c__Planctomycetes	o__Gemmatales	f__Gemmataceae	g__uncultured	s__uncultured_bacterium
e08e8beece9aef44a36a82a98ab55ca3	11	0.99829	d__Bacteria	p__Spirochaetota	c__Spirochaetia	o__Spirochaetales	f__Spirochaetaceae	g__uncultured	s__uncultured_soil
e0fa1bc5ef7b300973877a4fb7d063f8	11	0.858202	d__Bacteria	p__Bacteroidota	c__Bacteroidia	o__Bacteroidales	f__Marinilabiliaceae	g__uncultured	s__uncultured_organism
e3c57083b6ff5e0ea619af11e7e880f2	11	0.999429	d__Bacteria	p__Planctomycetota	c__Planctomycetes	o__Planctomycetales	f__Gimesiaceae	g__uncultured	s__uncultured_bacterium
e63d4f0e1803164ecad13de8025151c9	11	0.901235	d__Bacteria	p__Proteobacteria	c__Gammaproteobacteria	o__Gammaproteobacteria_Incertae_Sedis	f__Unknown_Family	g__uncultured	s__uncultured_Chromatiales
e922ba42a006861bd74567f4902842b0	11	0.951309	d__Archaea	p__Crenarchaeota	c__Nitrososphaeria	o__Nitrosopumilales	f__Nitrosopumilaceae	g__Candidatus_Nitrosopumilus	s__uncultured_archaeon
eb4e0c95d7e36471aa2ebb913d5ef24f	11	0.99991	d__Bacteria	p__Bacteroidota	c__Rhodothermia	o__Balneolales	f__Balneolaceae	g__uncultured	s__uncultured_bacterium
065792f43ca06842be2192ebb42dd792	10	0.961492	d__Bacteria	p__Actinobacteriota	c__Thermoleophilia	o__Gaiellales	f__uncultured	g__uncultured	s__metagenome
0b07018bf21a803f359fa98990eb82b4	10	0.990033	d__Bacteria	p__Desulfobacterota	c__Desulfovibrionia	o__Desulfovibrionales	f__Desulfovibrionaceae	g__Halodesulfovibrio	s__uncultured_bacterium
1caf33b4f87389668763a1d6150f6c17	10	0.999999	d__Bacteria	p__Acidobacteriota	c__Thermoanaerobaculia	o__Thermoanaerobaculales	f__Thermoanaerobaculaceae	g__Subgroup_10
2186de24a5d436874ca6b089e9c4bf3e	10	0.963047	d__Bacteria	p__Bacteroidota	c__Bacteroidia	o__Flavobacteriales	f__Flavobacteriaceae	g__NS4_marine_group	s__uncultured_bacterium
21af4ef9e9a6902cd603edd532205f89	10	1	d__Bacteria	p__Proteobacteria	c__Alphaproteobacteria
338fd459b31f4094aba90cca4b5f843c	10	0.967873	d__Bacteria	p__Planctomycetota	c__Planctomycetes	o__Pirellulales	f__Pirellulaceae	g__Pir4_lineage
4948624a3b144b43755815d45421a21d	10	0.974525	d__Bacteria	p__Actinobacteriota	c__Thermoleophilia	o__Gaiellales	f__uncultured	g__uncultured	s__uncultured_bacterium
61934112f02641fc877670d0efa7de01	10	0.802089	d__Bacteria	p__Chloroflexi	c__Anaerolineae	o__SBR1031	f__SBR1031	g__SBR1031	s__uncultured_bacterium
768ba8f60aae8c6c8ed5cf7d6253533f	10	0.84447	d__Bacteria	p__Bacteroidota	c__Rhodothermia	o__Rhodothermales	f__Rhodothermaceae	g__uncultured	s__uncultured_bacterium
83f2777663108a6c9b571ac7c3c2cd75	10	1	d__Bacteria	p__Bacteroidota	c__Bacteroidia	o__Flavobacteriales	f__Flavobacteriaceae
937e98ae8e8e7fe5c975c31095ba4576	10	0.936528	d__Bacteria	p__Myxococcota	c__Polyangia	o__Polyangiales	f__BIrii41	g__BIrii41	s__uncultured_delta
9ce740067156786225aa74cbcea2eac7	10	0.767867	d__Bacteria	p__Bacteroidota	c__Bacteroidia	o__Flavobacteriales	f__Crocinitomicaceae	g__Crocinitomix	s__unidentified_marine
a8e925bc10a73c7802be7f2b28a8799d	10	0.746328	d__Bacteria	p__Chloroflexi	c__Anaerolineae	o__SBR1031	f__A4b	g__A4b	s__uncultured_bacterium
a9bf4f2541bafcdf92b4cab19dbe15c8	10	0.801849	d__Bacteria	p__Proteobacteria	c__Alphaproteobacteria	o__Parvibaculales
abcee85716bbd1b22d39a861834c6dd2	10	0.99969	d__Bacteria	p__Firmicutes	c__Clostridia	o__Lachnospirales	f__Lachnospiraceae	g__Epulopiscium	s__uncultured_Gram-positive
b0df33511d524a73f843c079a367af38	10	0.999029	d__Bacteria	p__Entotheonellaeota	c__Entotheonellia	o__Entotheonellales	f__Entotheonellaceae	g__Candidatus_Entotheonella	s__uncultured_bacterium
b4d24f17c096544740dc9bdb5fc14e1e	10	0.999687	d__Bacteria	p__Proteobacteria	c__Alphaproteobacteria	o__uncultured	f__uncultured	g__uncultured	s__uncultured_Alphaproteobacteria
c1f844a1fa4eb48a2e7906a99a75a6fb	10	0.999984	d__Bacteria	p__Planctomycetota	c__Planctomycetes	o__Planctomycetales	f__Rubinisphaeraceae	g__uncultured	s__uncultured_planctomycete
c81e7dcfebe699ba42f729c86b639168	10	0.961979	d__Bacteria	p__Verrucomicrobiota	c__Verrucomicrobiae	o__Verrucomicrobiales	f__DEV007	g__DEV007	s__uncultured_bacterium
c9fde17d6acc1d3c4b002ab475c2c270	10	0.978171	d__Bacteria	p__Proteobacteria	c__Alphaproteobacteria	o__Rhodobacterales	f__Rhodobacteraceae	g__uncultured	s__uncultured_bacterium
d1747df3818e06752052574b133e24d5	10	0.999997	d__Bacteria	p__Bacteroidota	c__Bacteroidia	o__Cytophagales	f__Cyclobacteriaceae	g__uncultured
d2e1d8fa96d1174b79a0fa1209f84032	10	0.871385	d__Bacteria	p__Proteobacteria	c__Gammaproteobacteria	o__Pseudomonadales	f__Spongiibacteraceae	g__BD1-7_clade	s__uncultured_bacterium
ffa375ac48892a9cb6b8ce6bca528527	10	0.994357	d__Bacteria	p__Planctomycetota	c__Planctomycetes	o__Pirellulales	f__Pirellulaceae	g__Blastopirellula	s__uncultured_bacterium
0c40d265b5c30a48f24f8c4f66e05756	9	0.999949	d__Bacteria	p__Proteobacteria	c__Gammaproteobacteria	o__Pseudomonadales	f__KI89A_clade	g__KI89A_clade	s__uncultured_gamma
0de568f8604546234e3734b25dd32743	9	0.999342	d__Bacteria	p__Acidobacteriota	c__Thermoanaerobaculia	o__Thermoanaerobaculales	f__Thermoanaerobaculaceae	g__Subgroup_10	s__uncultured_bacterium
1840501bd89149cd6d435516759c2c82	9	0.815531	d__Bacteria	p__Bacteroidota	c__Bacteroidia	o__Chitinophagales	f__Saprospiraceae	g__uncultured	s__uncultured_bacterium
19af84145cebfc65cca1fd7dc62f945d	9	1	d__Bacteria	p__NB1-j	c__NB1-j	o__NB1-j	f__NB1-j	g__NB1-j
452c3442cb9be4f3892f288177aaa049	9	0.999999	d__Bacteria	p__Chloroflexi	c__Anaerolineae	o__SBR1031	f__A4b	g__A4b
532be6873b2ea0d50e504adcfcf0ec5a	9	0.992791	d__Bacteria	p__Planctomycetota	c__Planctomycetes	o__Planctomycetales	f__Gimesiaceae	g__uncultured	s__uncultured_Planctomyces
54fa0374a7cd5b4b011824c266dd7f6d	9	0.976421	d__Bacteria	p__Chloroflexi	c__Anaerolineae	o__SBR1031	f__A4b	g__A4b	s__uncultured_bacterium
55b81f882e61a4ccc1c6f2b6e6b37c3c	9	0.967661	d__Bacteria	p__Bacteroidota	c__Bacteroidia	o__Flavobacteriales	f__Cryomorphaceae	g__uncultured	s__uncultured_bacterium
6387fb8f4444a6d87f70977a869672ba	9	0.845615	d__Bacteria	p__Proteobacteria	c__Gammaproteobacteria	o__HOC36	f__HOC36	g__HOC36	s__uncultured_bacterium
6d9389f0a32f3589c058e68236bf1d70	9	1	d__Bacteria	p__Bacteroidota	c__Bacteroidia	o__Chitinophagales	f__uncultured	g__uncultured	s__uncultured_Sphingobacteriales
77ada9740e50096fc2b9e4eb33bc3e56	9	1	d__Bacteria	p__Bacteroidota	c__Bacteroidia	o__Cytophagales	f__Amoebophilaceae	g__uncultured	s__uncultured_bacterium
803df13842a73781c9558163a2cc90da	9	0.901619	d__Bacteria	p__Gemmatimonadota	c__BD2-11_terrestrial_group	o__BD2-11_terrestrial_group	f__BD2-11_terrestrial_group	g__BD2-11_terrestrial_group	s__uncultured_marine
814d06d0e3eb2ef4a9aac7c7aacd662e	9	0.858217	d__Bacteria	p__Proteobacteria	c__Gammaproteobacteria	o__Pseudomonadales	f__Pseudohongiellaceae	g__Pseudohongiella	s__uncultured_bacterium
89079f05e501b06f466d57a72679341d	9	0.985554	d__Bacteria	p__Planctomycetota	c__Planctomycetes	o__Pirellulales	f__Pirellulaceae	g__Pir4_lineage	s__uncultured_bacterium
8b38701015565b0893a365ea6c60916a	9	0.99959	d__Bacteria	p__Chloroflexi	c__Anaerolineae	o__Caldilineales	f__Caldilineaceae	g__uncultured	s__uncultured_bacterium
8b9e2e64be04311a2620551db7a9480f	9	0.942634	d__Bacteria	p__Proteobacteria	c__Gammaproteobacteria	o__UBA10353_marine_group	f__UBA10353_marine_group	g__UBA10353_marine_group	s__uncultured_marine
97d891ba01506317820b64f421f2981a	9	0.998034	d__Bacteria	p__SAR324_clade(Marine_group_B)	c__SAR324_clade(Marine_group_B)	o__SAR324_clade(Marine_group_B)	f__SAR324_clade(Marine_group_B)	g__SAR324_clade(Marine_group_B)	s__uncultured_marine
9b89f900b1d00ffca6530676aaddd829	9	0.999938	d__Bacteria	p__Bacteroidota	c__Bacteroidia	o__Cytophagales	f__Cyclobacteriaceae	g__uncultured	s__uncultured_deep-sea
a25813a588f043d411086fb1f435e989	9	0.944415	d__Bacteria	p__Planctomycetota	c__Planctomycetes	o__Planctomycetales	f__Rubinisphaeraceae	g__Fuerstia	s__uncultured_bacterium
c716d83532df80312b36f1136622315e	9	0.814839	d__Bacteria	p__Firmicutes	c__Clostridia	o__Lachnospirales	f__Lachnospiraceae
c82367b43a734ad797ecd47d361e905b	9	0.986298	d__Bacteria	p__Proteobacteria	c__Gammaproteobacteria	o__Pseudomonadales	f__Endozoicomonadaceae	g__Endozoicomonas	s__Endozoicomonas_montiporae
d5fe955ed527a47f75b3147dcb5c988f	9	0.990026	d__Bacteria	p__Firmicutes	c__Bacilli	o__Exiguobacterales	f__Exiguobacteraceae	g__Exiguobacterium	s__Exiguobacterium_indicum
d60d2390851c61e7aa289320e76bd723	9	0.956561	d__Bacteria	p__Planctomycetota	c__Planctomycetes	o__Gemmatales	f__Gemmataceae	g__uncultured	s__uncultured_bacterium
d82bda4c972ccc7789686496bfad8ed3	9	0.988539	d__Bacteria	p__Planctomycetota	c__Planctomycetes	o__Planctomycetales	f__Rubinisphaeraceae	g__Fuerstia	s__uncultured_bacterium
dc2638700fb9560c37f2717ceed8bbaa	9	0.829922	d__Bacteria	p__Firmicutes	c__Clostridia	o__Clostridiales	f__Clostridiaceae	g__Clostridium_sensu_stricto_12	s__uncultured_bacterium
dd5e36c760250aacbafe031f4efa209b	9	0.791586	d__Bacteria	p__Bacteroidota	c__Bacteroidia	o__Flavobacteriales	f__NS9_marine_group	g__NS9_marine_group	s__uncultured_bacterium
e1f860cc8b028695bce57aa891a243fd	9	0.999461	d__Bacteria	p__Deinococcota	c__Deinococci	o__Deinococcales	f__Trueperaceae	g__Truepera	s__uncultured_bacterium
f14d5f2ff9b8bce3668d447db002b11b	9	0.805042	d__Bacteria	p__Chloroflexi	c__Anaerolineae	o__SBR1031	f__A4b	g__A4b	s__uncultured_organism
0a1f5ed70dcb37a86924dbd5fde981af	8	0.993667	d__Bacteria	p__Proteobacteria	c__Gammaproteobacteria	o__Pseudomonadales	f__Moraxellaceae	g__Enhydrobacter	s__uncultured_bacterium
0f43262aa655659845204c7885461175	8	0.924454	d__Bacteria	p__Verrucomicrobiota	c__Verrucomicrobiae	o__Verrucomicrobiales	f__DEV007	g__DEV007	s__uncultured_bacterium
10ef5955738a84c7c2048dc6e06f5b54	8	0.910142	d__Bacteria	p__Verrucomicrobiota	c__Chlamydiae	o__Chlamydiales	f__Simkaniaceae	g__uncultured	s__metagenome
24abc49badda47977d284032ae224cd9	8	0.999777	d__Bacteria	p__Verrucomicrobiota	c__Verrucomicrobiae	o__Opitutales	f__Puniceicoccaceae	g__Cerasicoccus	s__uncultured_Verrucomicrobia
2b938131da84f86218461e75868d8a19	8	0.995892	d__Bacteria	p__Proteobacteria	c__Alphaproteobacteria	o__Rhizobiales	f__Rhizobiaceae
2dc9b5b2a7a43502c3b7f12277d64474	8	0.923741	d__Bacteria	p__Acidobacteriota	c__Thermoanaerobaculia	o__Thermoanaerobaculales	f__Thermoanaerobaculaceae	g__Subgroup_10	s__uncultured_bacterium
35784a81d8adea62c0bb484838a7b509	8	0.853812	d__Bacteria	p__Campylobacterota	c__Campylobacteria	o__Campylobacterales	f__Sulfurovaceae	g__Sulfurovum	s__uncultured_bacterium
367480eef2e61af048adc86ce406ea84	8	0.801253	d__Bacteria	p__Chloroflexi	c__Dehalococcoidia	o__SAR202_clade	f__SAR202_clade	g__SAR202_clade	s__uncultured_bacterium
41e3700dd6d6cf19d9c98557805aeac6	8	0.97768	d__Bacteria	p__Bacteroidota	c__Bacteroidia	o__Flavobacteriales	f__Flavobacteriaceae	g__Muricauda	s__uncultured_bacterium
50cd1c425706a09f5b48b2a5912eb45d	8	0.868829	d__Bacteria	p__Planctomycetota	c__Planctomycetes	o__Pirellulales	f__Pirellulaceae	g__Rhodopirellula	s__uncultured_bacterium
57e45418e10f887a61134dbfeb4ede9f	8	0.997713	d__Bacteria	p__Planctomycetota	c__Planctomycetes	o__Planctomycetales	f__Gimesiaceae	g__uncultured	s__uncultured_bacterium
5f742a49d9e94268e5c0f157d27ba42e	8	0.999841	d__Bacteria	p__Bacteroidota	c__Bacteroidia	o__Flavobacteriales	f__Flavobacteriaceae	g__Aquibacter	s__uncultured_bacterium
6e3bf32bae542cc9fe71451154f00fbb	8	0.988914	d__Bacteria	p__Bacteroidota	c__Bacteroidia	o__Cytophagales	f__Cyclobacteriaceae	g__uncultured	s__uncultured_Flexibacteraceae
96875c1343da9671575b6b6b95aeae16	8	0.825401	d__Bacteria	p__Planctomycetota	c__Planctomycetes	o__Pirellulales	f__Pirellulaceae	g__Rhodopirellula	s__uncultured_planctomycete
9b3c869ce4f9d0e261b17b976422066d	8	0.934491	d__Bacteria	p__Proteobacteria	c__Gammaproteobacteria	o__Tenderiales	f__Tenderiaceae	g__Candidatus_Tenderia	s__uncultured_gamma
9b6bf43aac06c198272cdcd4e0a98ae4	8	0.997896	d__Bacteria	p__Planctomycetota	c__Planctomycetes	o__Pirellulales	f__Pirellulaceae	g__Blastopirellula	s__uncultured_bacterium
9c01481ad9691cd9639785df2c89e0ba	8	0.99761	d__Bacteria	p__Bdellovibrionota	c__Oligoflexia	o__0319-6G20	f__0319-6G20	g__0319-6G20	s__uncultured_organism
9fb32bd3405876152e04ca0d39ca1994	8	0.995166	d__Bacteria	p__Planctomycetota	c__Planctomycetes	o__Pirellulales	f__Pirellulaceae	g__Bythopirellula	s__uncultured_bacterium
a784eedbefbb2c9e4006131ca44006f4	8	0.78358	d__Bacteria	p__Planctomycetota	c__Planctomycetes	o__Pirellulales	f__Pirellulaceae	g__Blastopirellula	s__uncultured_bacterium
bb3946e49f7b4c5d1b60d06ca896b2b7	8	0.841656	d__Bacteria	p__Chloroflexi	c__Anaerolineae	o__SBR1031	f__A4b	g__A4b	s__uncultured_bacterium
d632cd6d22687b3742d7aef31d561c25	8	1	d__Bacteria	p__Verrucomicrobiota	c__Verrucomicrobiae	o__Verrucomicrobiales	f__DEV007	g__DEV007
e03e364abab68c9897f0e34bc4b8aa12	8	0.999997	d__Bacteria	p__Proteobacteria	c__Gammaproteobacteria	o__Legionellales	f__Legionellaceae	g__uncultured
02418f92ad162c91844760c7677db9c9	7	1	d__Bacteria	p__Proteobacteria	c__Alphaproteobacteria	o__Rhodospirillales	f__AEGEAN-169_marine_group	g__AEGEAN-169_marine_group
0f8eaa897327c118d71e54dead6357fb	7	1	d__Bacteria	p__Actinobacteriota	c__Acidimicrobiia	o__Actinomarinales	f__uncultured	g__uncultured
0feb4d5a766f01fdd72e395b9f694908	7	0.887479	d__Bacteria	p__Planctomycetota	c__Planctomycetes	o__Pirellulales	f__Pirellulaceae	g__uncultured
1be723695bc3d20b05c58e2b1c7f4afb	7	1	d__Bacteria	p__Verrucomicrobiota	c__Verrucomicrobiae	o__Verrucomicrobiales	f__DEV007	g__DEV007
1e7444801fd2175467ea3ee977c05f06	7	0.981667	d__Bacteria	p__Chloroflexi	c__Anaerolineae	o__Caldilineales	f__Caldilineaceae	g__uncultured	s__uncultured_bacterium
23217630c91d90dd65296769105aea78	7	0.999998	d__Bacteria	p__Proteobacteria	c__Gammaproteobacteria
292038b70520e62e789c2b6165bdcb30	7	0.98127	d__Bacteria	p__Firmicutes	c__Clostridia	o__Clostridiales	f__Clostridiaceae	g__Clostridium_sensu_stricto_1	s__uncultured_bacterium
35f33f0ba86c5b11582e693734bb21b6	7	0.999999	d__Bacteria	p__Proteobacteria	c__Gammaproteobacteria
43b4e229a0f299c1ed2f7984f1e21ff9	7	0.849343	d__Bacteria	p__Bacteroidota	c__Bacteroidia	o__Cytophagales	f__Cyclobacteriaceae	g__uncultured	s__uncultured_bacterium
4813dfa8108bca044cf060bc03a6d3be	7	0.913513	d__Bacteria	p__Chloroflexi	c__Anaerolineae	o__SBR1031	f__SBR1031	g__SBR1031	s__uncultured_bacterium
48639e9b4452264937b29fde7dabb380	7	0.702523	d__Bacteria	p__Chloroflexi	c__Anaerolineae	o__SBR1031	f__A4b	g__A4b	s__uncultured_Chloroflexi
4c65f8745d7ebe8a966b9279c49efdd0	7	0.999931	d__Bacteria	p__Proteobacteria	c__Alphaproteobacteria	o__Holosporales	f__Holosporaceae	g__uncultured	s__uncultured_Alphaproteobacteria
4fa6b69aead084dc6026c5f6ec2aac02	7	0.998755	d__Bacteria	p__Proteobacteria	c__Alphaproteobacteria
673019d39ff32e10190827a36acd0c3b	7	0.981853	d__Bacteria	p__Bacteroidota	c__Bacteroidia	o__Flavobacteriales	f__Cryomorphaceae	g__Vicingus	s__uncultured_bacterium
77226508cf34b0434242b3e06628e5fb	7	0.999596	d__Bacteria	p__Bacteroidota	c__Bacteroidia	o__Flavobacteriales	f__Flavobacteriaceae	g__Maribacter	s__Maribacter_sp.
7b3a8bdf7dd99d2ff5b3bccbd68cb12f	7	0.982165	d__Bacteria	p__Fusobacteriota	c__Fusobacteriia	o__Fusobacteriales	f__Fusobacteriaceae	g__Propionigenium	s__uncultured_bacterium
88c645deb7c29e6471961a07a0e04151	7	0.998237	d__Bacteria	p__Planctomycetota	c__OM190	o__OM190	f__OM190	g__OM190	s__metagenome
98721b72294ba37381ac662d1f30444a	7	0.999831	d__Bacteria	p__Planctomycetota	c__Phycisphaerae	o__Phycisphaerales	f__Phycisphaeraceae	g__CL500-3	s__uncultured_bacterium
9e70ef0300eb172116c9d4be16376da6	7	0.99995	d__Bacteria	p__Proteobacteria	c__Alphaproteobacteria	o__Rhodobacterales	f__Rhodobacteraceae
cc72631dfb50ca57647fe47d3ee42d85	7	0.883491	d__Bacteria	p__Proteobacteria	c__Gammaproteobacteria	o__Enterobacterales	f__Shewanellaceae	g__Shewanella	s__uncultured_bacterium
cdfc9ea59b52fb2778b605d0465137da	7	1	d__Bacteria	p__Proteobacteria	c__Alphaproteobacteria	o__Rhodobacterales	f__Rhodobacteraceae
df3c49fd52ec90f5dcb33269d6d1a0f3	7	1	d__Bacteria	p__Planctomycetota	c__Planctomycetes	o__Pirellulales	f__Pirellulaceae
e0d7e8b733cde848e8d2e1d7d111f68c	7	0.99721	d__Bacteria	p__Proteobacteria	c__Alphaproteobacteria	o__Rhizobiales	f__Rhizobiaceae	g__uncultured	s__uncultured_bacterium
eafc3b8a7840cfb990907de6adf73402	7	0.995568	d__Bacteria	p__Proteobacteria	c__Gammaproteobacteria	o__Tenderiales	f__Tenderiaceae	g__Candidatus_Tenderia	s__uncultured_bacterium
ef0e2da1ffec9f38cb8f7303dc40e965	7	0.995009	d__Bacteria	p__Bacteroidota	c__Bacteroidia	o__Flavobacteriales	f__Flavobacteriaceae	g__Aquimarina	s__Aquimarina_sp.
f1dab1c0738d6b1d9b668db37f92ad3d	7	0.816085	d__Bacteria	p__Proteobacteria	c__Gammaproteobacteria	o__Enterobacterales	f__Enterobacteriaceae
f2cdb5bb9a583796c3125bfec4a9326f	7	0.938326	d__Bacteria	p__Proteobacteria	c__Gammaproteobacteria	o__Gammaproteobacteria_Incertae_Sedis	f__Unknown_Family	g__uncultured	s__uncultured_gamma
f99bca5278e7de503ada0450aabf1b40	7	0.92702	d__Bacteria	p__Acidobacteriota	c__Thermoanaerobaculia	o__Thermoanaerobaculales	f__Thermoanaerobaculaceae	g__Subgroup_10	s__uncultured_bacterium
fbc5561c35b7ecd889df64545abc16da	7	0.90374	d__Bacteria	p__Proteobacteria	c__Alphaproteobacteria	o__Rhizobiales	f__Rhizobiaceae	g__uncultured	s__uncultured_bacterium
018298e605c794114a3cfffde587816a	6	0.986255	d__Bacteria	p__Bacteroidota	c__Bacteroidia	o__Chitinophagales	f__Saprospiraceae	g__uncultured
0903e3a4296348300f25ff6b01a8a0d4	6	0.999997	d__Bacteria	p__Planctomycetota	c__Planctomycetes	o__Pirellulales	f__Pirellulaceae	g__Blastopirellula
197113967fc06328d4ab3b548355fc05	6	0.998976	d__Bacteria	p__Chloroflexi	c__Dehalococcoidia	o__SAR202_clade	f__SAR202_clade	g__SAR202_clade
1ebde49cb6871cdcc18bb0eb5e51f454	6	0.999786	d__Bacteria	p__Acidobacteriota	c__Acidobacteriae	o__PAUC26f	f__PAUC26f	g__PAUC26f	s__uncultured_Acidobacterium
2208bd9b1a9949d333edf10f9784007e	6	0.999999	d__Bacteria	p__Proteobacteria	c__Gammaproteobacteria
2fe1ac3bef61972b0bf856b3b1d15732	6	0.998562	d__Bacteria	p__Chloroflexi	c__Anaerolineae	o__Ardenticatenales	f__uncultured	g__uncultured	s__uncultured_organism
3759a7e959cd6cd6e25edd0c1ecd0f14	6	0.999831	d__Bacteria	p__Bacteroidota	c__Bacteroidia	o__Chitinophagales	f__Saprospiraceae	g__Portibacter	s__uncultured_Bacteroidetes
441c99152a2cc465de84d9c21414cd98	6	0.999719	d__Bacteria	p__Actinobacteriota	c__Actinobacteria	o__Micrococcales	f__Microbacteriaceae	g__Candidatus_Aquiluna	s__uncultured_bacterium
4e80f848d2774ccf7556b078aee31c24	6	0.903794	d__Bacteria	p__Proteobacteria	c__Gammaproteobacteria	o__Pseudomonadales	f__Halieaceae	g__Luminiphilus	s__uncultured_marine
5095cc97aad06ef4f6320eb91a5407ca	6	0.838899	d__Bacteria	p__Bacteroidota	c__Bacteroidia	o__Chitinophagales	f__uncultured	g__uncultured	s__uncultured_organism
5344856a9848dadc4c1a4621dcc5e850	6	1	d__Bacteria	p__Planctomycetota	c__Planctomycetes	o__Planctomycetales	f__Gimesiaceae	g__uncultured
5c34b3f19b2efd026d0cc55b2783ba7a	6	0.883899	d__Bacteria	p__Proteobacteria	c__Alphaproteobacteria	o__Rhodobacterales	f__Rhodobacteraceae
6bc8e4c543085db254b82c316068fb21	6	1	d__Bacteria	p__Proteobacteria	c__Alphaproteobacteria	o__Caulobacterales	f__Parvularculaceae
7bcd645544d8243009760a221035a1a4	6	0.999998	d__Bacteria	p__Verrucomicrobiota	c__Verrucomicrobiae	o__Opitutales	f__Puniceicoccaceae	g__Pelagicoccus	s__uncultured_marine
8ebe65c228aedf20e7a54336ad1525d9	6	0.99947	d__Bacteria	p__Sumerlaeota	c__Sumerlaeia	o__Sumerlaeales	f__Sumerlaeaceae	g__Sumerlaea
9dbdb4402a27330948e7394505960e0d	6	0.885615	d__Bacteria	p__Proteobacteria	c__Gammaproteobacteria	o__Pseudomonadales
9f2dd4add1d70d4568e1d2f832c65213	6	1	d__Bacteria	p__Proteobacteria	c__Gammaproteobacteria
a952da3e9c3e43da03e1dd112c5aab3b	6	0.999894	d__Bacteria	p__Bacteroidota	c__Bacteroidia	o__Flavobacteriales	f__Flavobacteriaceae	g__Aureisphaera	s__Aureisphaera_salina
aecefc98ca9707f6ab3b2b46c82c2a50	6	0.950407	d__Bacteria	p__Planctomycetota	c__Planctomycetes	o__Pirellulales	f__Pirellulaceae	g__Blastopirellula	s__uncultured_planctomycete
b7b3adaf91c2172aa4f3aa44bc7a5d5a	6	0.999997	d__Bacteria	p__Proteobacteria	c__Gammaproteobacteria	o__Nitrosococcales	f__Nitrosococcaceae	g__MSB-1D1	s__uncultured_bacterium
c9abe6c582e2e8c0e9ffe7472ef9da3b	6	0.98461	d__Bacteria	p__Proteobacteria	c__Alphaproteobacteria	o__Sphingomonadales	f__Sphingomonadaceae	g__Parasphingopyxis	s__uncultured_bacterium
cba0b73525c47e3ebcf2e3eb065f2367	6	0.790926	d__Bacteria	p__Proteobacteria	c__Alphaproteobacteria	o__Rhizobiales	f__Hyphomicrobiaceae	g__Filomicrobium	s__uncultured_bacterium
e5f4a1ba0e2e078b7fcb68dc56f75fab	6	0.913743	d__Bacteria	p__Planctomycetota	c__Planctomycetes	o__Pirellulales	f__Pirellulaceae	g__Rhodopirellula	s__uncultured_organism
f65493f460211230f56f8caf3ebb501b	6	0.99999	d__Bacteria	p__Spirochaetota	c__Spirochaetia	o__Spirochaetales	f__Spirochaetaceae	g__uncultured
0ea4399959e653bfee3c2134202468c5	5	0.915967	d__Bacteria	p__Proteobacteria	c__Gammaproteobacteria	o__Chromatiales	f__Chromatiaceae	g__uncultured	s__uncultured_bacterium
1193e311217639699ca7e58dd5b6ccae	5	0.926838	d__Bacteria	p__Bdellovibrionota	c__Bdellovibrionia	o__Bacteriovoracales	f__Bacteriovoracaceae	g__uncultured	s__uncultured_bacterium
11cb0776f9a6edb469038d0c8f3beaf3	5	0.999996	d__Bacteria	p__Chloroflexi	c__TK17	o__TK17	f__TK17	g__TK17	s__uncultured_Chloroflexi
17a28790582613ffcc087004635f4ed2	5	0.991574	d__Bacteria	p__Bdellovibrionota	c__Bdellovibrionia	o__Bdellovibrionales	f__Bdellovibrionaceae	g__OM27_clade	s__uncultured_delta
209cec22c312b88c904d10731eb5b43f	5	0.974024	d__Bacteria	p__Verrucomicrobiota	c__Chlamydiae	o__Chlamydiales	f__Chlamydiaceae	g__uncultured	s__uncultured_organism
2150f03e7d65eae28939d420ef540fb3	5	0.999999	d__Bacteria	p__Acidobacteriota	c__Subgroup_22	o__Subgroup_22	f__Subgroup_22	g__Subgroup_22
2baae2416dc8dc256141eafab09c1b12	5	0.999127	d__Bacteria	p__Bacteroidota	c__Bacteroidia	o__Flavobacteriales	f__Flavobacteriaceae	g__Gilvibacter	s__Gilvibacter_sediminis
309b4fd484f418676457cbd1dca40e08	5	0.93601	d__Bacteria	p__Bacteroidota	c__Bacteroidia	o__Flavobacteriales	f__Cryomorphaceae	g__uncultured	s__uncultured_bacterium
3284699eb64aea0381b48adadf49c721	5	0.992971	d__Bacteria	p__Proteobacteria	c__Gammaproteobacteria	o__EPR3968-O8a-Bc78	f__EPR3968-O8a-Bc78	g__EPR3968-O8a-Bc78	s__uncultured_bacterium
386a495136d343cb3c759e3ef57b4a5f	5	0.991532	d__Bacteria	p__Patescibacteria	c__Saccharimonadia	o__Saccharimonadales	f__Saccharimonadales	g__Saccharimonadales	s__uncultured_bacterium
3e0572ff6f1d95016f70e5743195f769	5	0.948574	d__Bacteria	p__Bdellovibrionota	c__Bdellovibrionia	o__Bdellovibrionales	f__Bdellovibrionaceae	g__OM27_clade	s__uncultured_bacterium
4f6ebe43b0982c9a3b1d0cdbc7638db0	5	0.991113	d__Bacteria	p__Chloroflexi	c__Anaerolineae	o__Ardenticatenales	f__Ardenticatenaceae	g__uncultured	s__uncultured_bacterium
62d9a6b9bb7dcb53a52363b62ac386d0	5	0.932151	d__Bacteria	p__Verrucomicrobiota	c__Verrucomicrobiae	o__Verrucomicrobiales	f__Rubritaleaceae	g__Roseibacillus	s__uncultured_bacterium
65cd8edc0b94145bb8305f05a7736607	5	0.876063	d__Bacteria	p__Proteobacteria	c__Gammaproteobacteria	o__Burkholderiales	f__Nitrosomonadaceae	g__IS-44	s__uncultured_bacterium
791f5d5eac67e9b6ee48f49aba3ff281	5	0.987058	d__Bacteria	p__Proteobacteria	c__Gammaproteobacteria	o__Methylococcales	f__Cycloclasticaceae	g__Cycloclasticus	s__uncultured_bacterium
7dde562b976731d163d65c8ae98faee3	5	0.999999	d__Bacteria	p__Firmicutes	c__Clostridia	o__Peptostreptococcales-Tissierellales	f__Fusibacteraceae	g__Fusibacter	s__uncultured_bacterium
88a9559aa152e3fcb222c8fc674fb355	5	0.999999	d__Bacteria	p__Desulfobacterota	c__Desulfobulbia	o__Desulfobulbales	f__Desulfocapsaceae
8abfe010a226317a5f62bb08bd0360af	5	0.968712	d__Bacteria	p__Bacteroidota	c__Bacteroidia	o__Cytophagales	f__Cyclobacteriaceae	g__Reichenbachiella	s__uncultured_bacterium
90d96f9ad2b28f04bd69b455ddced4db	5	0.999952	d__Bacteria	p__Spirochaetota	c__Spirochaetia	o__Spirochaetales	f__Spirochaetaceae	g__uncultured
95349de1ab88e7b97affc5c62b2f47c8	5	0.781509	d__Bacteria	p__SAR324_clade(Marine_group_B)	c__SAR324_clade(Marine_group_B)	o__SAR324_clade(Marine_group_B)	f__SAR324_clade(Marine_group_B)	g__SAR324_clade(Marine_group_B)	s__uncultured_bacterium
967e520e8faa7964f505c8156bba06cb	5	0.865383	d__Bacteria	p__Bacteroidota	c__Rhodothermia	o__Rhodothermales	f__Rhodothermaceae	g__uncultured	s__uncultured_Rhodothermaceae
a4054fdb7390bb94e2804fed490e51a1	5	0.961267	d__Bacteria	p__Patescibacteria	c__Gracilibacteria	o__Gracilibacteria	f__Gracilibacteria	g__Gracilibacteria	s__marine_metagenome
b6c9d068563a09bee7ce339f67267eca	5	0.995807	d__Bacteria	p__Chloroflexi	c__KD4-96	o__KD4-96	f__KD4-96	g__KD4-96	s__uncultured_bacterium
e4382db3a6d2cc791c9f763b8ca90528	5	0.866102	d__Bacteria	p__Myxococcota	c__Polyangia	o__Haliangiales	f__Haliangiaceae	g__Haliangium	s__uncultured_bacterium
e5a697883f5ba336ecd5ed2e1c55c233	5	0.91657	d__Bacteria	p__Proteobacteria	c__Gammaproteobacteria	o__Arenicellales	f__Arenicellaceae	g__uncultured	s__uncultured_bacterium
e91dc11f4449f2c0f801ee6f15e3adc1	5	0.998761	d__Bacteria	p__Firmicutes	c__Bacilli	o__Lactobacillales	f__Streptococcaceae	g__Streptococcus
f00c83411e81af414cc734862f8bebe1	5	0.77035	d__Bacteria	p__Bacteroidota	c__Bacteroidia	o__Cytophagales	f__Cyclobacteriaceae
f75d4d64e3a008c3110435759b85109c	5	0.999878	d__Bacteria	p__Bacteroidota	c__Bacteroidia	o__Cytophagales	f__Cyclobacteriaceae	g__uncultured	s__uncultured_Flexibacteraceae
f91aba77af3de5714d9bd3428a7f0923	5	0.997138	d__Bacteria	p__Proteobacteria	c__Alphaproteobacteria	o__Rhizobiales	f__Hyphomicrobiaceae	g__Filomicrobium	s__uncultured_Rhizobiales
fa03126c98638789a34f7820295169f3	5	0.993729	d__Bacteria	p__Actinobacteriota	c__Acidimicrobiia	o__Microtrichales	f__Ilumatobacteraceae	g__Ilumatobacter	s__uncultured_bacterium
fa27ae441c3eac163b0fc9b9ab9bbf6c	5	1	d__Bacteria	p__Planctomycetota	c__Phycisphaerae	o__CCM11a	f__CCM11a	g__CCM11a
ffe01292da51523863283c7827917984	5	0.816341	d__Bacteria	p__Myxococcota	c__Myxococcia	o__Myxococcales	f__Myxococcaceae	g__P3OB-42	s__uncultured_bacterium
0e2b63b7831566639aeef36039dd8fc2	4	0.999265	d__Bacteria	p__Bacteroidota	c__Bacteroidia	o__Cytophagales	f__Cyclobacteriaceae	g__uncultured	s__uncultured_bacterium
1a1ba9cb1db81d2f783d09421cb4997a	4	0.840163	d__Bacteria	p__Bacteroidota	c__Bacteroidia	o__Flavobacteriales	f__Flavobacteriaceae
1dd5ec0b9fb6c6721bca070e48c4b4d2	4	0.889309	d__Bacteria	p__Bacteroidota	c__Bacteroidia	o__Chitinophagales	f__uncultured	g__uncultured	s__uncultured_organism
2d231d7e73de39935792a49d7ebb8f78	4	1	d__Bacteria	p__Spirochaetota	c__Spirochaetia	o__Spirochaetales	f__Spirochaetaceae	g__uncultured	s__Ruditapes_philippinarum
3936cdf100d9ee241a2d8c09eb5f1ac1	4	0.994944	d__Bacteria	p__Chloroflexi	c__Dehalococcoidia	o__SAR202_clade	f__SAR202_clade	g__SAR202_clade
4056b8aafc2adaacd53654a03f7fbd34	4	0.786752	d__Bacteria	p__Proteobacteria	c__Gammaproteobacteria	o__uncultured	f__uncultured	g__uncultured	s__uncultured_bacterium
42954dc237ec8908b8b458200e3dd82f	4	0.997331	d__Bacteria	p__Patescibacteria	c__Saccharimonadia	o__Saccharimonadales	f__Saccharimonadales	g__Saccharimonadales	s__uncultured_bacterium
47d9cb1450b97a2a625777a812a806f0	4	0.995684	d__Bacteria	p__Proteobacteria	c__Alphaproteobacteria	o__SAR11_clade	f__Clade_III	g__Clade_III	s__uncultured_bacterium
53ca5fa1ee28e44048948dab3f0bc190	4	0.986687	d__Bacteria	p__Proteobacteria	c__Alphaproteobacteria	o__Caulobacterales	f__Parvularculaceae	g__Marinicaulis	s__uncultured_bacterium
540d8314deb6125b06a350ae77d6ff02	4	0.993358	d__Bacteria	p__Latescibacterota	c__Latescibacterota	o__Latescibacterota	f__Latescibacterota	g__Latescibacterota	s__uncultured_bacterium
54a4fcdf9db0cf951d2321e475a949eb	4	0.838684	d__Bacteria	p__Bacteroidota	c__Kapabacteria	o__Kapabacteriales	f__Kapabacteriales	g__Kapabacteriales	s__uncultured_sludge
5b8feadf8d2be06eecfd2ce2123c206f	4	0.976775	d__Bacteria	p__Proteobacteria	c__Alphaproteobacteria	o__Thalassobaculales	f__uncultured	g__uncultured	s__uncultured_bacterium
700c9fb96916b60c4de95913ab75b0a1	4	0.976289	d__Bacteria	p__Proteobacteria	c__Gammaproteobacteria	o__HOC36	f__HOC36	g__HOC36	s__uncultured_bacterium
711aeea9b4c6f34cd78e85535d0dc9d2	4	1	d__Bacteria	p__Proteobacteria	c__Gammaproteobacteria
72d91d9b38f5af34bd073cfda2868019	4	0.98422	d__Bacteria	p__Bacteroidota	c__Bacteroidia	o__Cytophagales	f__Cyclobacteriaceae	g__uncultured	s__uncultured_Bacteroidetes
776a63f888fbf53ad768f729915846ee	4	0.881149	d__Bacteria	p__Gemmatimonadota	c__BD2-11_terrestrial_group	o__BD2-11_terrestrial_group	f__BD2-11_terrestrial_group	g__BD2-11_terrestrial_group	s__uncultured_bacterium
807ad0da651fb6e33939fa708a4f994f	4	0.788154	d__Bacteria	p__Planctomycetota	c__Planctomycetes	o__Planctomycetales	f__Rubinisphaeraceae	g__Planctomicrobium	s__uncultured_bacterium
86875ea3db29462072f20421430bf338	4	0.996348	d__Bacteria	p__Acidobacteriota	c__Thermoanaerobaculia	o__Thermoanaerobaculales	f__Thermoanaerobaculaceae	g__Subgroup_10
8a8076ae506794c54dbd8c8046f5bbcf	4	0.965572	d__Bacteria	p__Actinobacteriota	c__Actinobacteria	o__Micrococcales	f__Micrococcaceae	g__Rothia	s__Rothia_sp.
8d364bdf65ed0aeefd4a1ea8fac4ab7d	4	0.9886	d__Bacteria	p__Proteobacteria	c__Gammaproteobacteria	o__Pseudomonadales	f__Halieaceae	g__OM60(NOR5)_clade	s__uncultured_bacterium
9a21e1c84e132755df45ca2cb1469526	4	0.994638	d__Bacteria	p__Proteobacteria	c__Alphaproteobacteria	o__Micavibrionales	f__Micavibrionaceae	g__uncultured	s__uncultured_Alphaproteobacteria
9bf5e9a69344096545a5f7f3502a76d1	4	0.971597	d__Bacteria	p__Acidobacteriota	c__Thermoanaerobaculia	o__Thermoanaerobaculales	f__Thermoanaerobaculaceae	g__Subgroup_10	s__uncultured_bacterium
9f437875f824190acafc5220fb09f15f	4	0.959031	d__Bacteria	p__Acidobacteriota	c__Vicinamibacteria	o__Vicinamibacterales	f__uncultured	g__uncultured	s__uncultured_bacterium
a2e78e86ee7b7f056647267ce3560296	4	0.884365	d__Bacteria	p__Proteobacteria	c__Gammaproteobacteria	o__Enterobacterales	f__Vibrionaceae	g__Vibrio	s__Vibrio_brasiliensis
a6c63e67246009d944435c7ec1373ddf	4	0.892491	d__Bacteria	p__Bacteroidota	c__Bacteroidia	o__Chitinophagales	f__Saprospiraceae	g__uncultured	s__uncultured_bacterium
baad97d87aabe9420b5f10594bf1d9b2	4	0.911594	d__Bacteria	p__Planctomycetota	c__Planctomycetes	o__Planctomycetales	f__uncultured	g__uncultured	s__uncultured_bacterium
bc27de26e396ca5abea1094851640181	4	0.994201	d__Bacteria	p__Actinobacteriota	c__Acidimicrobiia	o__Actinomarinales	f__uncultured	g__uncultured	s__uncultured_bacterium
bede2837ea9f9c9e72a3b2b15b5af610	4	0.861155	d__Bacteria	p__Actinobacteriota	c__Thermoleophilia	o__Gaiellales	f__uncultured	g__uncultured
bfa272074045cdfc6d55c392bd224332	4	0.766826	d__Bacteria	p__Verrucomicrobiota	c__Verrucomicrobiae	o__Verrucomicrobiales	f__DEV007	g__DEV007	s__uncultured_bacterium
c7cc663d92a5d644c4e1b8288f17cf73	4	0.883431	d__Bacteria	p__Acidobacteriota	c__Subgroup_26	o__Subgroup_26	f__Subgroup_26	g__Subgroup_26	s__uncultured_bacterium
d272d20ccd07bf43ecdd68af4ad08577	4	0.927778	d__Bacteria	p__Proteobacteria	c__Gammaproteobacteria	o__HOC36	f__HOC36	g__HOC36	s__uncultured_bacterium
de4cb38cc9109d1dafbc42c2af47a273	4	0.997079	d__Bacteria	p__Deinococcota	c__Deinococci	o__Deinococcales	f__Trueperaceae	g__Truepera	s__uncultured_bacterium
dff710d9f6fe119e6375d2c58ca0ed04	4	0.988059	d__Bacteria	p__Bacteroidota	c__Rhodothermia	o__Rhodothermales	f__Rhodothermaceae	g__uncultured	s__uncultured_bacterium
e186d47dbab0a9b7631d27ebb0f58760	4	0.996868	d__Bacteria	p__Gemmatimonadota	c__BD2-11_terrestrial_group	o__BD2-11_terrestrial_group	f__BD2-11_terrestrial_group	g__BD2-11_terrestrial_group	s__uncultured_bacterium
e35ac2f458bd6db5cdc9ad1b708a2811	4	1	d__Bacteria	p__Bacteroidota	c__Bacteroidia	o__Sphingobacteriales	f__NS11-12_marine_group	g__NS11-12_marine_group	s__marine_metagenome
e58c69c80042e3501d7c992cad0643a4	4	0.996458	d__Bacteria	p__Planctomycetota	c__Planctomycetes	o__Planctomycetales	f__uncultured	g__uncultured	s__uncultured_deep-sea
e82b71b893c7887a51c0daa409e357a1	4	0.76412	d__Bacteria	p__Proteobacteria	c__Alphaproteobacteria	o__SAR11_clade	f__Clade_IV	g__Clade_IV	s__uncultured_bacterium
f24ed56e0df7dee97d35630fffc86c0d	4	1	d__Bacteria	p__Bacteroidota	c__Bacteroidia	o__Cytophagales	f__Cyclobacteriaceae	g__Aureibacter	s__Aureibacter_tunicatorum
f39496699f87802ebf745cdd6383887d	4	0.999998	d__Bacteria	p__Acidobacteriota	c__Subgroup_22	o__Subgroup_22	f__Subgroup_22	g__Subgroup_22
f603ffb2c58060bb63ba0dd744e7c06b	4	0.938108	d__Bacteria	p__Acidobacteriota	c__Thermoanaerobaculia	o__Thermoanaerobaculales	f__Thermoanaerobaculaceae	g__Subgroup_10	s__uncultured_bacterium
fe7bd067918f55f98f1113e8c58b00b3	4	0.998799	d__Bacteria	p__Planctomycetota	c__Phycisphaerae	o__Phycisphaerales	f__Phycisphaeraceae
ff6532e1019468739a8c1ea7723d836b	4	0.989928	d__Bacteria	p__Chloroflexi	c__Anaerolineae	o__Anaerolineales	f__Anaerolineaceae	g__uncultured	s__uncultured_bacterium
0697f69334679368f7306dd1b9a7c135	3	0.999999	d__Bacteria	p__Verrucomicrobiota	c__Chlamydiae	o__Chlamydiales
08550133aedba35dfa69e45fa184bcf3	3	0.993869	d__Bacteria	p__Firmicutes	c__Clostridia	o__Clostridiales	f__Clostridiaceae	g__Clostridium_sensu_stricto_17	s__bacterium_enrichment
0c2946b701618b632def02b7f3ea3846	3	0.950726	d__Bacteria	p__Bdellovibrionota	c__Bdellovibrionia	o__Bdellovibrionales	f__Bdellovibrionaceae	g__Bdellovibrio	s__uncultured_delta
0faeaf99f991b4be1f854341298e40f7	3	0.992348	d__Bacteria	p__Planctomycetota	c__Phycisphaerae	o__S-70	f__S-70	g__S-70	s__uncultured_bacterium
18731d80f49ed91b1eb1c865c2ce41ca	3	0.987793	d__Bacteria	p__Actinobacteriota	c__Actinobacteria	o__Corynebacteriales	f__Corynebacteriaceae	g__Corynebacterium	s__uncultured_bacterium
20b8b7d788265e4c38662a92c74a2707	3	0.856825	d__Bacteria	p__Planctomycetota	c__OM190	o__OM190	f__OM190	g__OM190	s__uncultured_planctomycete
2db69b8ba8879c95b58037d68f360fb4	3	0.999914	d__Bacteria	p__Gemmatimonadota	c__BD2-11_terrestrial_group	o__BD2-11_terrestrial_group	f__BD2-11_terrestrial_group	g__BD2-11_terrestrial_group	s__uncultured_actinobacterium
33f68ccc28abdac1195e5549e6a9a23f	3	0.941525	d__Bacteria	p__Myxococcota	c__Myxococcia	o__Myxococcales	f__Myxococcaceae	g__P3OB-42	s__uncultured_bacterium
3550be4700a82a1e68ffe9bcb151c7b3	3	0.999993	d__Bacteria	p__Planctomycetota	c__Planctomycetes	o__Planctomycetales
38e0d7011a42f9ff7f443120474b26cf	3	0.992046	d__Bacteria	p__Planctomycetota	c__Planctomycetes	o__Planctomycetales	f__Rubinisphaeraceae	g__SH-PL14	s__uncultured_bacterium
3da74259919457f3b39c9c2811a64267	3	0.999752	d__Bacteria	p__Bacteroidota	c__Bacteroidia	o__Chitinophagales	f__uncultured	g__uncultured	s__uncultured_Bacteroidetes/Chlorobi
4023fb545dc5cff32c6c6cebb3019cd0	3	0.998057	d__Bacteria	p__Bacteroidota	c__Bacteroidia	o__Flavobacteriales	f__Cryomorphaceae	g__Owenweeksia	s__uncultured_organism
44e8c833ae2d987c80d9b4a999058102	3	0.849541	d__Bacteria	p__Verrucomicrobiota	c__Verrucomicrobiae	o__Verrucomicrobiales	f__DEV007	g__DEV007	s__uncultured_bacterium
4c156f9753b0345399aa49874493976b	3	1	d__Bacteria	p__Cyanobacteria	c__Cyanobacteriia	o__Synechococcales	f__Synechococcales_Incertae_Sedis	g__Schizothrix_LEGE_07164	s__uncultured_bacterium
4c68feb79806bab207ad6fe57472025b	3	0.915679	d__Bacteria	p__Firmicutes	c__Clostridia	o__Clostridiales	f__Clostridiaceae	g__Clostridium_sensu_stricto_1	s__uncultured_bacterium
53672d5681a9cef7f9b7d5cb5b07e190	3	0.986741	d__Bacteria	p__Proteobacteria	c__Gammaproteobacteria	o__EPR3968-O8a-Bc78	f__EPR3968-O8a-Bc78	g__EPR3968-O8a-Bc78	s__uncultured_bacterium
5684004bb773fe9a58f205da9cbb7377	3	1	d__Bacteria	p__Bacteroidota	c__Bacteroidia	o__Cytophagales	f__Flammeovirgaceae	g__Sediminitomix	s__Sediminitomix_flava
59cc86fff813c6353e0ed1e243e599bc	3	0.807205	d__Bacteria	p__Bacteroidota	c__Bacteroidia	o__Flavobacteriales	f__Blattabacteriaceae	g__Candidatus_Sulcia	s__Candidatus_Sulcia
66c4212afbea18ed6c91448beba1e994	3	0.999999	d__Bacteria	p__Proteobacteria	c__Alphaproteobacteria	o__Puniceispirillales	f__SAR116_clade	g__SAR116_clade	s__uncultured_bacterium
6d1aa5cceb6622085cabf42a46a29bfc	3	0.797524	d__Bacteria	p__Proteobacteria	c__Alphaproteobacteria	o__Rhizobiales	f__Methyloligellaceae	g__uncultured	s__uncultured_bacterium
7f93781e0151384a48d37f6bbb058e50	3	0.99976	d__Bacteria	p__Proteobacteria	c__Alphaproteobacteria	o__Defluviicoccales	f__uncultured	g__uncultured	s__uncultured_bacterium
80d0992b56d0daf1b0bd9e20298512a0	3	0.999881	d__Bacteria	p__Verrucomicrobiota	c__Lentisphaeria	o__Lentisphaerales	f__Lentisphaeraceae	g__Lentisphaera
8af8ca44cf05b7aeeb2a7189a3546398	3	0.929046	d__Bacteria	p__Cyanobacteria	c__Cyanobacteriia	o__Synechococcales	f__Cyanobiaceae	g__Synechococcus_CC9902
8bae3db3d88437d56adc9bfbb46e208e	3	0.97545	d__Bacteria	p__Acidobacteriota	c__Acidobacteriae	o__PAUC26f	f__PAUC26f	g__PAUC26f	s__uncultured_Acidobacteria
b0612bf3aa091877deb0d6269b8dfc49	3	0.993404	d__Bacteria	p__Planctomycetota	c__Planctomycetes	o__Gemmatales	f__Gemmataceae	g__uncultured	s__uncultured_bacterium
b6a285d71414a05cda9a6213b310fa6e	3	0.999451	d__Bacteria	p__Chloroflexi	c__Dehalococcoidia	o__SAR202_clade	f__SAR202_clade	g__SAR202_clade	s__uncultured_SAR202
ba50e4a891a2c9576e6ab050a59f1006	3	0.929712	d__Bacteria	p__Desulfobacterota	c__Desulfuromonadia	o__Bradymonadales	f__Bradymonadales	g__Bradymonadales	s__uncultured_bacterium
d88434abcfb75174530e812d4a6825a2	3	0.998412	d__Bacteria	p__Firmicutes	c__Bacilli
da169aa751da2634fa568d241807b8d9	3	0.936683	d__Bacteria	p__Proteobacteria	c__Alphaproteobacteria	o__SAR11_clade	f__Clade_I
df717f9e3e6bde6233daa549446d59f5	3	0.999995	d__Bacteria	p__Bacteroidota	c__Rhodothermia	o__Rhodothermales	f__Rhodothermaceae	g__uncultured	s__uncultured_marine
e39f25e14c691571ab1158caf4c62d0f	3	0.999648	d__Bacteria	p__Bdellovibrionota	c__Bdellovibrionia	o__Bdellovibrionales	f__Bdellovibrionaceae	g__Bdellovibrio	s__uncultured_delta
e7098766fcf274251e694980f34ed013	3	1	d__Bacteria	p__Verrucomicrobiota	c__Chlamydiae	o__Chlamydiales	f__Simkaniaceae	g__Candidatus_Rhabdochlamydia	s__Candidatus_Rhabdochlamydia
e7c034193873480b28464893072a6f6b	3	0.999819	d__Bacteria	p__Bdellovibrionota	c__Oligoflexia	o__Oligoflexales	f__Oligoflexaceae	g__uncultured
eafd895826b4ca8ef36550b62af0824e	3	0.913459	d__Bacteria	p__Proteobacteria	c__Gammaproteobacteria	o__Coxiellales	f__Coxiellaceae	g__Coxiella	s__uncultured_bacterium
eb105692316ec0777a1a5432c7bf2931	3	0.999904	d__Bacteria	p__NB1-j	c__NB1-j	o__NB1-j	f__NB1-j	g__NB1-j
eba51438df655e48c91b0a027c26f1ed	3	0.99852	d__Bacteria	p__Planctomycetota	c__Planctomycetes	o__Pirellulales	f__Pirellulaceae	g__uncultured	s__uncultured_planctomycete
ec098ad12ef2923b449a01762462578b	3	0.942001	d__Bacteria	p__Firmicutes	c__Bacilli	o__Lactobacillales	f__Streptococcaceae	g__Lactococcus	s__Lactococcus_lactis
ec6b8065fe2ff1e16ed26824735d51db	3	0.996319	d__Bacteria	p__Bacteroidota	c__Bacteroidia	o__Chitinophagales	f__uncultured	g__uncultured
ef6d4d06b328ae69705722fe55885af8	3	1	d__Bacteria	p__Bacteroidota	c__Bacteroidia	o__Cytophagales	f__Flammeovirgaceae	g__uncultured	s__uncultured_bacterium
f0a830079f364e17520d40b72f9499eb	3	0.944301	d__Bacteria	p__Planctomycetota	c__Planctomycetes	o__Pirellulales	f__Pirellulaceae	g__Pir4_lineage	s__uncultured_Planctomycetales
f1349d7e12a69cf18673d8617bf48d7a	3	0.998391	d__Bacteria	p__Proteobacteria	c__Gammaproteobacteria	o__uncultured	f__uncultured	g__uncultured
f161cfde492ea63dc281a5afca45e9b8	3	0.972205	d__Bacteria	p__Bacteroidota	c__Bacteroidia	o__Cytophagales	f__Amoebophilaceae	g__uncultured	s__uncultured_bacterium
fce229d9b098dc6d6ba9cbb4307ea794	3	0.999584	d__Bacteria	p__Proteobacteria	c__Alphaproteobacteria	o__Rickettsiales	f__Rickettsiaceae	g__Candidatus_Megaira	s__uncultured_bacterium
01e900cba673328b7211412d92816f54	2	1	d__Bacteria	p__Planctomycetota	c__Phycisphaerae	o__Phycisphaerales	f__Phycisphaeraceae
0e1fdfd908a419f1c441bcfa72aa86b2	2	0.769615	d__Bacteria	p__Firmicutes	c__Bacilli	o__Entomoplasmatales	f__Entomoplasmatales_Incertae_Sedis	g__Candidatus_Hepatoplasma
0e594e903afa4841c0becc9aafc2d261	2	0.999649	d__Bacteria	p__Bacteroidota	c__Bacteroidia	o__Flavobacteriales	f__Flavobacteriaceae
154adf133e5eadd0a207ccc01f868cbd	2	0.877377	d__Bacteria	p__Bdellovibrionota	c__Oligoflexia	o__0319-6G20	f__0319-6G20	g__0319-6G20	s__uncultured_bacterium
16413111cb8d18d47edf33a9cf131c64	2	0.997823	d__Bacteria	p__Firmicutes	c__Bacilli	o__Mycoplasmatales	f__Mycoplasmataceae	g__Mycoplasma	s__uncultured_sediment
22f8695d5c411b0289c14b25cc3cc9a8	2	1	d__Bacteria	p__Bdellovibrionota	c__Oligoflexia	o__0319-6G20	f__0319-6G20	g__0319-6G20
26a06c000e54bee3406255ae7197e21f	2	0.989916	d__Bacteria	p__Patescibacteria	c__Parcubacteria	o__Candidatus_Kaiserbacteria	f__Candidatus_Kaiserbacteria	g__Candidatus_Kaiserbacteria	s__uncultured_bacterium
3350a04c6d308c4163ce085cdaba0097	2	0.972818	d__Bacteria	p__Actinobacteriota	c__Acidimicrobiia	o__Microtrichales	f__Microtrichaceae	g__uncultured	s__uncultured_bacterium
38b524ce24b4b8e6751c52123370714c	2	0.96415	d__Bacteria	p__Patescibacteria	c__Berkelbacteria	o__Berkelbacteria	f__Berkelbacteria	g__Berkelbacteria	s__uncultured_bacterium
3df59d0b28e1baea27355f3467742aed	2	0.998937	d__Bacteria	p__Planctomycetota	c__Phycisphaerae	o__CCM11a	f__CCM11a	g__CCM11a	s__uncultured_bacterium
46221f13d39875a72b4c34352d2ee3c3	2	0.774643	d__Bacteria	p__Planctomycetota	c__Phycisphaerae	o__Phycisphaerales	f__Phycisphaeraceae	g__SM1A02	s__uncultured_bacterium
4d3b8ab460403eceb727ef647ca53ec5	2	0.984646	d__Bacteria	p__Planctomycetota	c__Phycisphaerae	o__Phycisphaerales	f__Phycisphaeraceae	g__SM1A02	s__uncultured_bacterium
5c5e097f2fa5723863b2c124e5c23725	2	0.924005	d__Bacteria	p__Patescibacteria	c__Saccharimonadia	o__Saccharimonadales	f__Saccharimonadales	g__Saccharimonadales	s__uncultured_bacterium
66b9f48f3dcd22b128ef24569d8999af	2	0.992075	d__Bacteria	p__Proteobacteria	c__Alphaproteobacteria	o__Rhodobacterales	f__Rhodobacteraceae
6856fa46a8c85795736a769e712a9e8d	2	1	d__Bacteria	p__Planctomycetota	c__Phycisphaerae	o__Phycisphaerales	f__Phycisphaeraceae	g__SM1A02
7d82e378edcb5095720f2e4165c96f74	2	0.99904	d__Bacteria	p__Proteobacteria	c__Gammaproteobacteria	o__Legionellales	f__Legionellaceae	g__uncultured	s__uncultured_bacterium
7fd101bba8f33eff1c964b2095dad1a3	2	0.858451	d__Bacteria	p__Proteobacteria	c__Alphaproteobacteria	o__Rhodospirillales	f__Magnetospiraceae	g__Magnetospiraceae	s__uncultured_bacterium
8b23d54219761cfaa2db3622c7393190	2	0.764557	d__Bacteria	p__Acidobacteriota	c__Thermoanaerobaculia	o__Thermoanaerobaculales	f__Thermoanaerobaculaceae	g__Subgroup_10	s__uncultured_bacterium
912335a56fcc6604603c7103776f52a5	2	0.99999	d__Bacteria	p__Myxococcota	c__Myxococcia	o__Myxococcales	f__Myxococcaceae	g__P3OB-42
938eac81de414120530b016bbac17c2e	2	0.98806	d__Bacteria	p__Entotheonellaeota	c__Entotheonellia	o__Entotheonellales	f__Entotheonellaceae	g__Entotheonellaceae	s__uncultured_delta
a0d2edf2efc3294efc1fe2a805db2fe8	2	0.936478	d__Bacteria	p__Proteobacteria	c__Gammaproteobacteria	o__Pseudomonadales	f__Endozoicomonadaceae	g__Endozoicomonas	s__marine_bacterium
bc12644dd93d715248ea427643487251	2	0.929285	d__Bacteria	p__Verrucomicrobiota	c__Verrucomicrobiae	o__Verrucomicrobiales	f__DEV007	g__DEV007	s__uncultured_bacterium
c519754ae8e2980c62fe9500f27330bf	2	0.99245	d__Bacteria	p__Actinobacteriota	c__Thermoleophilia	o__Gaiellales	f__uncultured	g__uncultured	s__metagenome
d023996a132867f67dbaaed700a9e7fd	2	0.949599	d__Bacteria	p__Hydrogenedentes	c__Hydrogenedentia	o__Hydrogenedentiales	f__Hydrogenedensaceae	g__Hydrogenedensaceae	s__uncultured_bacterium
d060670f3c3d9a682f9b5c39f723a08f	2	0.998612	d__Bacteria	p__Bacteroidota	c__Bacteroidia	o__Cytophagales	f__Microscillaceae	g__uncultured	s__uncultured_Flammeovirgaceae
d4d1f68839760c365e469c3bf0817d8b	2	0.95267	d__Bacteria	p__Planctomycetota	c__Planctomycetes	o__Planctomycetales
dbfb078252210034905040c4ee9ece51	2	0.993302	d__Bacteria	p__Firmicutes	c__Bacilli	o__Lactobacillales	f__Lactobacillaceae	g__Leuconostoc	s__Leuconostoc_citreum
dc9cca7576c0f081f3626c8629c9129a	2	0.993051	d__Bacteria	p__Proteobacteria	c__Gammaproteobacteria	o__Gammaproteobacteria_Incertae_Sedis	f__Unknown_Family	g__uncultured	s__uncultured_bacterium
e0452a424e18891f44cfb3ec09e1cb45	2	1	d__Bacteria	p__Proteobacteria	c__Gammaproteobacteria
e1cb4915dc81fab564d7da78bab2586c	2	0.996364	d__Bacteria	p__Proteobacteria	c__Alphaproteobacteria	o__Puniceispirillales	f__EF100-94H03	g__EF100-94H03	s__uncultured_Alphaproteobacteria
e47d001cc36173bf88c984226d0a6f70	2	0.999992	d__Bacteria	p__Verrucomicrobiota	c__Verrucomicrobiae	o__Verrucomicrobiales	f__Rubritaleaceae	g__Luteolibacter	s__unidentified_marine
f5688e2e930fb1baf7404b59583004f8	2	1	d__Bacteria	p__NB1-j	c__NB1-j	o__NB1-j	f__NB1-j	g__NB1-j
00e13618c3796d0e17df4dd31dd57965	1	0.861898	d__Bacteria	p__Bacteroidota	c__Bacteroidia	o__Flavobacteriales	f__Cryomorphaceae	g__uncultured	s__uncultured_bacterium
a1aaf947a06f6929c62c40adfee574ce	1	0.999999	d__Bacteria	p__Proteobacteria	c__Gammaproteobacteria
f290171115dd21550dd6a93eba7e9460	1	0.774063	d__Bacteria	p__Verrucomicrobiota	c__Chlamydiae	o__Chlamydiales	f__Chlamydiaceae	g__uncultured	s__uncultured_organism
