# Supplementary material for: Characterizing the bacterial communities associated with Mediterranean sponges: a metataxonomic analysis
Source: Front Microbiol. 2024 Jan 11;14:1295459. doi: 10.3389/fmicb.2023.1295459 (PMC10808595; doi:10.3389/fmicb.2023.1295459)
Supplement: Supplementary file 2 [file Table_2.XLSX]

## Sheet: Sheet1
ASVs	Number of sequences	Confidence	Domain	Phylum	Class	Order	Family	Genus	Species
03a6e4c496604bdeea33b655e2796059	23996	0.937188	d__Bacteria	p__Proteobacteria	c__Alphaproteobacteria	o__Rhodobacterales	f__Rhodobacteraceae	g__Limibaculum	s__uncultured_organism
16703911f9b88fd2edb17d53dab85747	15220	0.93209	d__Bacteria	p__Proteobacteria	c__Alphaproteobacteria	o__Rhodobacterales	f__Rhodobacteraceae	g__Limibaculum	s__uncultured_organism
2d5663950b102dfd59f0bdac3cf4d063	3899	0.991781	d__Bacteria	p__Proteobacteria	c__Gammaproteobacteria	o__HOC36	f__HOC36	g__HOC36
0574037bd23b742eca8bd544e6d8b04f	3737	0.965984	d__Bacteria	p__Proteobacteria	c__Alphaproteobacteria	o__Rhodobacterales	f__Rhodobacteraceae	g__Limibaculum	s__uncultured_organism
5004e28597b2c119ec35c34a4180bc04	2031	0.92645	d__Bacteria	p__Proteobacteria	c__Alphaproteobacteria	o__Rhodobacterales	f__Rhodobacteraceae	g__Limibaculum	s__uncultured_organism
5a10c3a31b7ec1450427ac627300a11d	1730	0.999996	d__Bacteria	p__Proteobacteria	c__Gammaproteobacteria	o__Pseudomonadales	f__Endozoicomonadaceae	g__Endozoicomonas
a5f7658d0588c1c5d492fcf54896fd13	947	0.72534	d__Bacteria	p__Bacteroidota	c__Bacteroidia	o__Cytophagales	f__Microscillaceae	g__Microscilla	s__Microscilla_marina
005b88373789041a915034089aab6fc2	751	0.991784	d__Bacteria	p__Proteobacteria	c__Gammaproteobacteria	o__HOC36	f__HOC36	g__HOC36
9b51aaccd6bcb452a886502d268943c4	465	0.991794	d__Bacteria	p__Proteobacteria	c__Gammaproteobacteria	o__HOC36	f__HOC36	g__HOC36
26904872a0d6c726c5fe757dc3c0bb31	425	0.999985	d__Bacteria	p__Bacteroidota	c__Bacteroidia	o__Flavobacteriales	f__Flavobacteriaceae
7e4258a5937dd573f64b90f4547f6a53	392	0.991593	d__Bacteria	p__Proteobacteria	c__Gammaproteobacteria	o__HOC36	f__HOC36	g__HOC36
a087e2859a5bca997c5d6595c0ac3280	380	0.999638	d__Bacteria	p__Cyanobacteria	c__Cyanobacteriia	o__Synechococcales	f__Cyanobiaceae	g__Synechococcus_CC9902
994c0cd1c33c620aff370fe0f6a5d7e8	302	0.999377	d__Bacteria	p__Proteobacteria	c__Gammaproteobacteria	o__Pseudomonadales	f__Endozoicomonadaceae	g__Endozoicomonas	s__Endozoicomonas_montiporae
95062de4870844de4fc56f8f3030475a	288	0.999997	d__Bacteria	p__Desulfobacterota	c__Desulfobacteria	o__Desulfobacterales	f__Desulfobacteraceae	g__Desulfobotulus	s__uncultured_bacterium
55a4efd021c73e21ce1905e542e88aff	208	1	d__Bacteria	p__Actinobacteriota	c__Actinobacteria
f65493f460211230f56f8caf3ebb501b	204	0.99999	d__Bacteria	p__Spirochaetota	c__Spirochaetia	o__Spirochaetales	f__Spirochaetaceae	g__uncultured
be995ed250b88995a3081482acf58172	175	0.999997	d__Bacteria	p__Proteobacteria	c__Gammaproteobacteria	o__Pseudomonadales	f__Endozoicomonadaceae	g__Endozoicomonas
1e0a09e86c18de3a059aa7dcc186b18d	142	1	d__Bacteria	p__Firmicutes	c__Bacilli	o__Exiguobacterales	f__Exiguobacteraceae	g__Exiguobacterium
9bbbe63f9b1101b0a25246dc85ed52cb	127	0.873443	d__Bacteria	p__Cyanobacteria	c__Cyanobacteriia	o__Synechococcales	f__Cyanobiaceae	g__Synechococcus_CC9902	s__uncultured_bacterium
b959053936fe72856bac9724c29645b3	113	0.999972	d__Bacteria	p__Chloroflexi	c__Anaerolineae	o__Caldilineales	f__Caldilineaceae	g__uncultured	s__uncultured_Chloroflexus
4a5a426bee136b7acd13787857214856	107	0.778806	d__Bacteria	p__Bacteroidota	c__Bacteroidia	o__Flavobacteriales	f__Flavobacteriaceae	g__NS5_marine_group	s__uncultured_marine
0bce9e193dd20323ff34751f8711d95e	98	0.994029	d__Bacteria	p__Poribacteria	c__Poribacteria	o__Poribacteria	f__Poribacteria	g__Poribacteria	s__uncultured_Poribacteria
155cd6fc9173f0a67e13b4e50d6b61a3	92	0.99286	d__Bacteria	p__Proteobacteria	c__Gammaproteobacteria	o__Enterobacterales	f__Colwelliaceae	g__Thalassotalea	s__uncultured_bacterium
a0e0c9d5358a743f103ae34edb08a8a5	91	0.955624	d__Bacteria	p__Bacteroidota	c__Bacteroidia	o__Chitinophagales	f__Saprospiraceae	g__uncultured	s__uncultured_bacterium
0344a454a87d7a65327a71e113d8c901	83	0.700079	d__Bacteria	p__Proteobacteria	c__Gammaproteobacteria	o__HOC36	f__HOC36	g__HOC36	s__uncultured_bacterium
49d2ef091893dd293dca41a5782b3d0e	69	0.995362	d__Bacteria	p__Cyanobacteria	c__Cyanobacteriia	o__Synechococcales	f__Cyanobiaceae	g__Synechococcus_CC9902	s__Synechococcus_sp.
1018930481cba86a778e46db40246430	68	0.811537	d__Bacteria	p__Cyanobacteria	c__Cyanobacteriia	o__Synechococcales	f__Cyanobiaceae	g__Synechococcus_CC9902	s__uncultured_bacterium
742ced2a280d3872e2b5442c2a777ca1	68	0.994566	d__Bacteria	p__Cyanobacteria	c__Cyanobacteriia	o__Synechococcales	f__Cyanobiaceae	g__Cyanobium_PCC-6307	s__uncultured_bacterium
ff1dfa422fa51d7d5d847c74224bd6d3	68	0.99292	d__Bacteria	p__Bacteroidota	c__Bacteroidia	o__Flavobacteriales	f__Flavobacteriaceae	g__NS4_marine_group	s__uncultured_bacterium
05570da352ff8bd242da1548e1db25fc	62	0.900023	d__Bacteria	p__Chloroflexi	c__Dehalococcoidia	o__SAR202_clade	f__SAR202_clade	g__SAR202_clade	s__uncultured_bacterium
315ca649e9266db51e286539b0cc4318	62	0.999991	d__Bacteria	p__Chloroflexi	c__Anaerolineae	o__Caldilineales	f__Caldilineaceae	g__uncultured	s__uncultured_Chloroflexus
7a28bd9de0d193725deddb89c1075ac7	60	0.8835	d__Bacteria	p__Proteobacteria	c__Alphaproteobacteria	o__Rhodobacterales	f__Rhodobacteraceae	g__Limibaculum	s__uncultured_organism
50d0d2905e9ef93c2cddb78f57c43e0c	58	1	d__Bacteria	p__Chloroflexi	c__Dehalococcoidia	o__SAR202_clade	f__SAR202_clade	g__SAR202_clade
3254263b78bfcb11892dbd2eca2e010e	55	0.988025	d__Bacteria	p__Proteobacteria	c__Gammaproteobacteria	o__Enterobacterales	f__Shewanellaceae	g__Shewanella	s__Shewanella_sp.
c82367b43a734ad797ecd47d361e905b	53	0.986298	d__Bacteria	p__Proteobacteria	c__Gammaproteobacteria	o__Pseudomonadales	f__Endozoicomonadaceae	g__Endozoicomonas	s__Endozoicomonas_montiporae
7365a80884e90bf9d0d3e2cafc9d3f44	48	0.810436	d__Bacteria	p__Proteobacteria	c__Alphaproteobacteria	o__Rhodobacterales	f__Rhodobacteraceae	g__Limibaculum	s__uncultured_organism
f2afda01755f29731cc62b1bd9fbac03	48	0.985947	d__Bacteria	p__Proteobacteria	c__Alphaproteobacteria	o__SAR11_clade	f__Clade_I	g__Clade_Ia
0626a9d9459cdfb6f61b547c465ecb9f	47	0.987248	d__Bacteria	p__Bacteroidota	c__Bacteroidia	o__Flavobacteriales	f__Flavobacteriaceae	g__NS2b_marine_group	s__uncultured_marine
5727d3487e755c7535a608fe7c7c2627	47	1	d__Bacteria	p__Firmicutes	c__Bacilli	o__Exiguobacterales	f__Exiguobacteraceae	g__Exiguobacterium
0933d4c541bceb5568b1dbf165e7743d	46	0.946939	d__Bacteria	p__Bacteroidota	c__Bacteroidia	o__Flavobacteriales	f__Flavobacteriaceae	g__NS4_marine_group	s__uncultured_bacterium
24d821dddfbe031b81a44817e6d6a4c1	44	0.982104	d__Bacteria	p__Proteobacteria	c__Gammaproteobacteria	o__Enterobacterales	f__Enterobacteriaceae
eb4e0c95d7e36471aa2ebb913d5ef24f	43	0.99991	d__Bacteria	p__Bacteroidota	c__Rhodothermia	o__Balneolales	f__Balneolaceae	g__uncultured	s__uncultured_bacterium
ab46399cc898e26437ea05f7fc39510f	41	0.999998	d__Bacteria	p__Chloroflexi	c__TK17	o__TK17	f__TK17	g__TK17	s__uncultured_Chloroflexi
4f7891e3f49e6a1603df14f964fe4889	40	0.999988	d__Bacteria	p__Proteobacteria	c__Gammaproteobacteria	o__Enterobacterales	f__Vibrionaceae	g__Vibrio
149968960f6c905d7a282c38f6392934	36	0.999998	d__Bacteria	p__Proteobacteria	c__Gammaproteobacteria	o__Pseudomonadales	f__Endozoicomonadaceae	g__Endozoicomonas
2d2f282b1d972f90c18fb89e9e43c807	36	0.804942	d__Bacteria	p__Bacteroidota	c__Bacteroidia	o__Flavobacteriales	f__Flavobacteriaceae	g__uncultured
759f45abd48013a7b1d629b1c095e12f	36	0.99999	d__Bacteria	p__Proteobacteria	c__Gammaproteobacteria	o__Pseudomonadales	f__Endozoicomonadaceae	g__Endozoicomonas
816a34d259dbb785c52426a35ca94125	32	1	d__Bacteria	p__Proteobacteria	c__Gammaproteobacteria	o__Pseudomonadales	f__SAR86_clade	g__SAR86_clade	s__marine_metagenome
c51c0355f55c9ea717ad36941ea2774b	32	0.999887	d__Bacteria	p__Margulisbacteria	c__Margulisbacteria	o__Margulisbacteria	f__Margulisbacteria	g__Margulisbacteria	s__uncultured_organism
318c3c6a14aed9d629284ae6c933bc18	31	0.979966	d__Bacteria	p__Actinobacteriota	c__Acidimicrobiia	o__Microtrichales	f__Microtrichaceae	g__Sva0996_marine_group	s__uncultured_bacterium
46e65ba7dd153882c0d0b6aab38188b5	30	0.99808	d__Bacteria	p__Planctomycetota	c__Planctomycetes	o__Pirellulales	f__Pirellulaceae	g__uncultured	s__uncultured_planctomycete
fe63382ac4391e8faea88a552f9f0162	30	0.999387	d__Bacteria	p__Firmicutes	c__Clostridia	o__Clostridiales	f__Clostridiaceae	g__uncultured	s__uncultured_bacterium
8b4e1dd8ce89f7406fe32819e1f336b6	28	0.999988	d__Bacteria	p__Proteobacteria	c__Gammaproteobacteria	o__Enterobacterales	f__Vibrionaceae	g__Vibrio
5f965204d94fae61560a5d765673c8b8	25	0.998436	d__Bacteria	p__Proteobacteria	c__Alphaproteobacteria
19178477dc2656aacf42684f8a7f6f7b	22	0.987126	d__Bacteria	p__Cyanobacteria	c__Cyanobacteriia	o__Synechococcales	f__Cyanobiaceae	g__Cyanobium_PCC-6307	s__uncultured_bacterium
c42bc660821c417dc03558aa25346ed8	22	0.99665	d__Bacteria	p__Fusobacteriota	c__Fusobacteriia	o__Fusobacteriales	f__Fusobacteriaceae	g__Propionigenium	s__uncultured_bacterium
e91dc11f4449f2c0f801ee6f15e3adc1	22	0.998761	d__Bacteria	p__Firmicutes	c__Bacilli	o__Lactobacillales	f__Streptococcaceae	g__Streptococcus
35b4dd5114b178277529a8aab246c67a	21	0.99997	d__Bacteria	p__PAUC34f	c__PAUC34f	o__PAUC34f	f__PAUC34f	g__PAUC34f	s__uncultured_bacterium
73f7f4948ac8f8cf184f762e324b2046	20	0.704863	d__Bacteria	p__Spirochaetota	c__Spirochaetia	o__Spirochaetales	f__Spirochaetaceae	g__uncultured	s__uncultured_organism
802bc9cf69e5504338c7c4ea2c4f73b1	20	0.995006	d__Bacteria	p__Bacteroidota	c__Bacteroidia	o__Flavobacteriales	f__Flavobacteriaceae	g__NS4_marine_group	s__uncultured_marine
b19f625d8c80b6bda0c79ad12d3e041f	20	0.99687	d__Bacteria	p__Proteobacteria	c__Alphaproteobacteria	o__Rhizobiales	f__Stappiaceae	g__Pseudovibrio	s__Pseudovibrio_sp.
f73c591e97989c828b6815ba9a8e3f85	20	0.99966	d__Bacteria	p__Bacteroidota	c__Bacteroidia	o__Flavobacteriales	f__Flavobacteriaceae	g__NS4_marine_group	s__uncultured_marine
151b188b49e5d0e1092bb6430b370cee	19	0.827255	d__Bacteria	p__Bacteroidota	c__Bacteroidia	o__Cytophagales	f__Cyclobacteriaceae	g__Aureibacter	s__Aureibacter_tunicatorum
2adea575cb26683fe05be03a52b583fe	19	0.999116	d__Bacteria	p__Desulfobacterota	c__Desulfovibrionia	o__Desulfovibrionales	f__Desulfovibrionaceae	g__Halodesulfovibrio	s__uncultured_bacterium
3d8e76bc283bd1e4194396cd0dfd7296	19	0.994678	d__Bacteria	p__Proteobacteria	c__Gammaproteobacteria	o__Pseudomonadales	f__Endozoicomonadaceae	g__Endozoicomonas	s__Endozoicomonas_montiporae
3e2ad3b91b80a02492ce6def012c8d2a	19	0.705682	d__Bacteria	p__Bacteroidota	c__Bacteroidia	o__Flavobacteriales	f__Flavobacteriaceae	g__NS5_marine_group	s__uncultured_marine
86b847b9e95772912d295ac5a8c6972a	19	0.988298	d__Bacteria	p__Entotheonellaeota	c__Entotheonellia	o__Entotheonellales	f__Entotheonellaceae	g__Entotheonellaceae	s__uncultured_delta
bd6383169ddd32592a82ccdb7511c186	19	0.989815	d__Bacteria	p__Proteobacteria	c__Gammaproteobacteria	o__Enterobacterales	f__Enterobacteriaceae
f764c2f70cafffcc0319bb44f454c443	19	0.740875	d__Bacteria	p__Bacteroidota	c__Bacteroidia	o__Bacteroidales
02418f92ad162c91844760c7677db9c9	18	1	d__Bacteria	p__Proteobacteria	c__Alphaproteobacteria	o__Rhodospirillales	f__AEGEAN-169_marine_group	g__AEGEAN-169_marine_group
45f04c79798a5c1be4f30a5730cacb95	18	0.994698	d__Bacteria	p__Proteobacteria	c__Alphaproteobacteria	o__SAR11_clade	f__Clade_I	g__Clade_Ia
67d32d9ad1b8d9919894a6b554d0742f	18	0.999929	d__Bacteria	p__Acidobacteriota	c__Thermoanaerobaculia	o__Thermoanaerobaculales	f__Thermoanaerobaculaceae	g__Subgroup_10	s__uncultured_bacterium
f8597f89e5813cb586c90e12a6b6e635	18	0.918876	d__Bacteria	p__Campylobacterota	c__Campylobacteria	o__Campylobacterales	f__Arcobacteraceae	g__uncultured	s__uncultured_bacterium
505323eebbbce66e1aa8742618a7e949	17	0.998676	d__Bacteria	p__Proteobacteria	c__Gammaproteobacteria	o__Enterobacterales	f__Alteromonadaceae	g__Aestuariibacter	s__uncultured_bacterium
7eb082e9600435c1357cc61d4904d0fd	17	0.999986	d__Bacteria	p__Proteobacteria	c__Gammaproteobacteria	o__Pseudomonadales	f__Cellvibrionaceae	g__Pseudoteredinibacter	s__uncultured_bacterium
82f8738dd0b2af15f8b7e434b8856083	17	0.997951	d__Bacteria	p__Bdellovibrionota	c__Oligoflexia	o__0319-6G20	f__0319-6G20	g__0319-6G20	s__uncultured_organism
876e2f7e37b7db45be54a9befdb1a363	17	0.999978	d__Bacteria	p__Poribacteria	c__Poribacteria	o__Poribacteria	f__Poribacteria	g__Poribacteria	s__uncultured_Poribacteria
97d891ba01506317820b64f421f2981a	17	0.998034	d__Bacteria	p__SAR324_clade(Marine_group_B)	c__SAR324_clade(Marine_group_B)	o__SAR324_clade(Marine_group_B)	f__SAR324_clade(Marine_group_B)	g__SAR324_clade(Marine_group_B)	s__uncultured_marine
fe7bd067918f55f98f1113e8c58b00b3	17	0.998799	d__Bacteria	p__Planctomycetota	c__Phycisphaerae	o__Phycisphaerales	f__Phycisphaeraceae
1b8be52df722a030415af41eb61b162c	16	0.999999	d__Bacteria	p__Chloroflexi	c__Dehalococcoidia	o__SAR202_clade	f__SAR202_clade	g__SAR202_clade
32ab1812bd3770f4b7f6aad7273783da	16	0.8482	d__Bacteria	p__Proteobacteria	c__Gammaproteobacteria	o__Enterobacterales	f__Enterobacteriaceae	g__Enterobacter
c2c0d63cd657ce44f155b771e22468e7	16	0.997627	d__Archaea	p__Crenarchaeota	c__Nitrososphaeria	o__Nitrosopumilales	f__Nitrosopumilaceae	g__Candidatus_Nitrosopumilus
1258b4aab230c2ce5dd0df4c0b289acc	15	0.967121	d__Bacteria	p__Bacteroidota	c__Bacteroidia	o__Flavobacteriales	f__Flavobacteriaceae	g__NS4_marine_group	s__uncultured_bacterium
29cde0dea73c3e7c1f713804b5d545c8	15	0.968533	d__Bacteria	p__Desulfobacterota	c__Desulfovibrionia	o__Desulfovibrionales	f__Desulfovibrionaceae	g__Halodesulfovibrio	s__uncultured_bacterium
33610f49e7b807a944920d00f778a52e	15	0.859555	d__Bacteria	p__Proteobacteria	c__Alphaproteobacteria	o__Rhodobacterales	f__Rhodobacteraceae	g__Limibaculum	s__uncultured_organism
7002c643193e83563c91d1e6ffc44302	15	0.928231	d__Bacteria	p__Gemmatimonadota	c__BD2-11_terrestrial_group	o__BD2-11_terrestrial_group	f__BD2-11_terrestrial_group	g__BD2-11_terrestrial_group	s__uncultured_bacterium
c0061debca9dccef7a59f815d75304a1	15	0.727679	d__Bacteria	p__Bacteroidota	c__Bacteroidia	o__Flavobacteriales	f__NS9_marine_group	g__NS9_marine_group	s__uncultured_bacterium
e35ac2f458bd6db5cdc9ad1b708a2811	15	1	d__Bacteria	p__Bacteroidota	c__Bacteroidia	o__Sphingobacteriales	f__NS11-12_marine_group	g__NS11-12_marine_group	s__marine_metagenome
0645a53d1c502cd83a8f663f61da8e4d	14	0.84769	d__Bacteria	p__Chloroflexi	c__Dehalococcoidia	o__SAR202_clade	f__SAR202_clade	g__SAR202_clade	s__uncultured_bacterium
297178663ece43cdb2007fd8f12c6f1d	14	0.999487	d__Bacteria	p__Campylobacterota	c__Campylobacteria	o__Campylobacterales	f__Sulfurovaceae	g__Sulfurovum
abf10a59e45a934992fba783a06ad63e	14	0.990316	d__Bacteria	p__Firmicutes	c__Bacilli	o__Bacillales	f__Planococcaceae	g__Planococcus
b04b34dcc17e44f198482dcc64795e18	14	0.999995	d__Bacteria	p__Bacteroidota	c__Rhodothermia	o__Balneolales	f__Balneolaceae	g__Balneola	s__uncultured_bacterium
db727fe43aa492d134dbbdabeea9ca99	14	0.986441	d__Bacteria	p__Bacteroidota	c__Bacteroidia	o__Flavobacteriales	f__Flavobacteriaceae	g__NS4_marine_group	s__uncultured_marine
0d234efa5aabd14c58a506f8748c6b02	13	0.828446	d__Bacteria	p__Gemmatimonadota	c__BD2-11_terrestrial_group	o__BD2-11_terrestrial_group	f__BD2-11_terrestrial_group	g__BD2-11_terrestrial_group	s__uncultured_delta
19871e825b8efbe15036629a2a350705	13	0.998683	d__Bacteria	p__Proteobacteria	c__Gammaproteobacteria	o__Enterobacterales	f__Colwelliaceae	g__Thalassotalea
359798895fee3a9744f10b37bc73332a	13	1	d__Bacteria	p__Bacteroidota	c__Bacteroidia	o__Flavobacteriales	f__Blattabacteriaceae	g__uncultured	s__uncultured_Flavobacteriaceae
5f742a49d9e94268e5c0f157d27ba42e	13	0.999841	d__Bacteria	p__Bacteroidota	c__Bacteroidia	o__Flavobacteriales	f__Flavobacteriaceae	g__Aquibacter	s__uncultured_bacterium
73fa7d3a5c8c8de6b6f5a644fb55f7fc	13	1	d__Bacteria	p__Bacteroidota	c__Bacteroidia	o__Cytophagales	f__Cyclobacteriaceae	g__Fulvitalea	s__Fulvitalea_axinellae
97de1b35d55c810ac7a9a64d29cfeb6b	13	0.999708	d__Bacteria	p__Verrucomicrobiota	c__Lentisphaeria	o__P.palmC41	f__P.palmC41	g__P.palmC41	s__uncultured_bacterium
a125afe37979de58b7b281f02bd23099	13	0.969633	d__Bacteria	p__Proteobacteria	c__Alphaproteobacteria	o__Rickettsiales	f__Rickettsiaceae	g__Candidatus_Megaira	s__uncultured_bacterium
fce229d9b098dc6d6ba9cbb4307ea794	13	0.999584	d__Bacteria	p__Proteobacteria	c__Alphaproteobacteria	o__Rickettsiales	f__Rickettsiaceae	g__Candidatus_Megaira	s__uncultured_bacterium
10f581988fe8d20460520c071aa197e6	12	0.872112	d__Bacteria	p__Bacteroidota	c__Bacteroidia	o__Flavobacteriales	f__Flavobacteriaceae	g__uncultured	s__uncultured_bacterium
1d59c38dea98282ee2916d2c7ca59ddf	12	0.994147	d__Bacteria	p__Myxococcota	c__bacteriap25	o__bacteriap25	f__bacteriap25	g__bacteriap25	s__uncultured_delta
39ec1e21796024ce5c026b67e9ad4fd8	12	0.997354	d__Bacteria	p__Bacteroidota	c__Bacteroidia	o__Sphingobacteriales	f__NS11-12_marine_group	g__NS11-12_marine_group	s__uncultured_Bacteroidetes
693407e55948302575875f8012942288	12	0.999971	d__Bacteria	p__Proteobacteria	c__Gammaproteobacteria	o__Thiotrichales	f__Thiotrichaceae	g__uncultured	s__Gammaproteobacteria_bacterium
7a4a86e922f485ae1a1225523a55ebb9	12	1	d__Bacteria	p__Proteobacteria	c__Gammaproteobacteria	o__Pseudomonadales	f__SAR86_clade	g__SAR86_clade
7b0fb0690926336feebc657c5fc0c0b4	12	0.856278	d__Bacteria	p__Planctomycetota	c__Planctomycetes	o__Pirellulales	f__Pirellulaceae	g__Rhodopirellula	s__unidentified_marine
7d3fd8ec861491f680f543bd4ceb176b	12	0.965498	d__Bacteria	p__Bacteroidota	c__Rhodothermia	o__Rhodothermales	f__Rhodothermaceae	g__uncultured	s__uncultured_bacterium
b0ce856ba91628a863dc7701e57667c4	12	0.805053	d__Bacteria	p__Bacteroidota	c__Bacteroidia	o__Flavobacteriales	f__Flavobacteriaceae	g__NS5_marine_group	s__uncultured_marine
c271fed73e83ac94ebbe655de13516c4	12	1	d__Bacteria	p__Actinobacteriota	c__Acidimicrobiia	o__Microtrichales	f__Ilumatobacteraceae
cdfd59c44843474a3272ef0eaa61cdfb	12	0.756742	d__Bacteria	p__Bacteroidota	c__Bacteroidia	o__Flavobacteriales	f__Flavobacteriaceae	g__NS5_marine_group	s__uncultured_bacterium
d77f6bd395b7c11f9ba2aa8720131dc9	12	0.999217	d__Bacteria	p__Myxococcota	c__bacteriap25	o__bacteriap25	f__bacteriap25	g__bacteriap25	s__uncultured_bacterium
df3d6113f855e22f2a6d44e60f01baa7	12	0.947369	d__Bacteria	p__Firmicutes	c__Clostridia	o__Peptostreptococcales-Tissierellales	f__Peptostreptococcaceae	g__Romboutsia	s__uncultured_bacterium
eece7ad0f30de0654e31d0c2736a2e8e	12	0.999987	d__Bacteria	p__Actinobacteriota	c__Actinobacteria	o__Micrococcales	f__Microbacteriaceae
f306b4b0ca5f1e9771cd52f4e0c15250	12	0.961125	d__Bacteria	p__Proteobacteria	c__Gammaproteobacteria	o__Pseudomonadales	f__Endozoicomonadaceae	g__Endozoicomonas	s__uncultured_gamma
1897e20260b5a5e9f36972002188d6b9	11	0.999936	d__Bacteria	p__Bacteroidota	c__Bacteroidia	o__Flavobacteriales	f__Flavobacteriaceae	g__Aureivirga	s__Aureivirga_marina
20b652c1ae3a33d5d468af7473546c36	11	0.990937	d__Bacteria	p__Proteobacteria	c__Gammaproteobacteria	o__Enterobacterales	f__Colwelliaceae	g__Thalassotalea	s__uncultured_bacterium
42527ebe1e84ed4aac0fd44a79664519	11	0.878084	d__Bacteria	p__Proteobacteria	c__Gammaproteobacteria	o__UBA10353_marine_group	f__UBA10353_marine_group	g__UBA10353_marine_group	s__uncultured_bacterium
44dda27b55eb26b5ac51a42fdd365e47	11	0.850596	d__Bacteria	p__Acidobacteriota	c__Vicinamibacteria	o__Vicinamibacterales	f__uncultured	g__uncultured	s__uncultured_bacterium
4b375179aa31ffb5c36c43bf24b05db9	11	0.999651	d__Bacteria	p__Actinobacteriota	c__Acidimicrobiia	o__Actinomarinales	f__Actinomarinaceae	g__Candidatus_Actinomarina	s__uncultured_bacterium
77d92529646c4152e40df2fc90abb089	11	0.986265	d__Bacteria	p__Chloroflexi	c__Anaerolineae	o__SBR1031	f__A4b	g__A4b	s__uncultured_Chloroflexus
7c407c5cfbdd6ee60dcbdf7da17369cd	11	0.999614	d__Bacteria	p__Actinobacteriota	c__Acidimicrobiia	o__Microtrichales	f__Microtrichaceae	g__uncultured	s__uncultured_bacterium
d483609612219240b123b040b6663c76	11	0.781674	d__Bacteria	p__Proteobacteria	c__Gammaproteobacteria	o__Pseudomonadales	f__Endozoicomonadaceae	g__Endozoicomonas	s__Endozoicomonas_sp.
df32dadfcbaaa3215f3fb070afc62419	11	0.720004	d__Bacteria	p__Campylobacterota	c__Campylobacteria	o__Campylobacterales	f__Arcobacteraceae	g__Malaciobacter	s__uncultured_bacterium
e816feeb68140a609c8a6ab1222d10c4	11	0.871012	d__Bacteria	p__Proteobacteria	c__Gammaproteobacteria	o__Pseudomonadales	f__KI89A_clade	g__KI89A_clade	s__uncultured_bacterium
f235ac7a18b6a8c3c04a281383b2038d	11	0.78251	d__Bacteria	p__Actinobacteriota	c__Acidimicrobiia	o__Microtrichales	f__Microtrichaceae	g__Sva0996_marine_group	s__uncultured_actinobacterium
fe37f2471d4d48641af26696e7388201	11	0.998491	d__Bacteria	p__Chloroflexi	c__Anaerolineae	o__SBR1031	f__A4b	g__A4b	s__uncultured_Chloroflexus
018298e605c794114a3cfffde587816a	10	0.986255	d__Bacteria	p__Bacteroidota	c__Bacteroidia	o__Chitinophagales	f__Saprospiraceae	g__uncultured
441c99152a2cc465de84d9c21414cd98	10	0.999719	d__Bacteria	p__Actinobacteriota	c__Actinobacteria	o__Micrococcales	f__Microbacteriaceae	g__Candidatus_Aquiluna	s__uncultured_bacterium
6cf3e74ce1766a0ab1265ac5e392de36	10	0.985412	d__Bacteria	p__Planctomycetota	c__Planctomycetes	o__Planctomycetales	f__Rubinisphaeraceae	g__Fuerstia	s__uncultured_bacterium
b0e35a81fae5b24bc38386a8e217edc2	10	0.999938	d__Bacteria	p__Proteobacteria	c__Gammaproteobacteria	o__Nitrosococcales	f__Nitrosococcaceae	g__AqS1	s__uncultured_bacterium
f094233a5abde78b027b3c17933fef8b	10	0.966074	d__Bacteria	p__Proteobacteria	c__Gammaproteobacteria	o__Pseudomonadales	f__Endozoicomonadaceae	g__Endozoicomonas	s__Endozoicomonas_montiporae
05e9edd57469cdacdfe573aa5b3bf310	9	1	d__Bacteria	p__Proteobacteria	c__Alphaproteobacteria	o__Kiloniellales	f__Kiloniellaceae	g__Tistlia	s__Brucella_sp.
19f027d6af8189374146017832767adf	9	0.931693	d__Bacteria	p__Proteobacteria	c__Gammaproteobacteria	o__Francisellales	f__Francisellaceae	g__Francisella	s__Francisella_philomiragia
1f4fe56a542b451272bfffbfc4447b93	9	0.961144	d__Bacteria	p__Nitrospinota	c__P9X2b3D02	o__P9X2b3D02	f__P9X2b3D02	g__P9X2b3D02	s__uncultured_bacterium
629ce15604b8a66ca30c9e7ea6a5cd9d	9	0.879584	d__Bacteria	p__Planctomycetota	c__Planctomycetes	o__Pirellulales	f__Pirellulaceae	g__Blastopirellula	s__uncultured_planctomycete
6d294e51666d62d8564bbb656e3984f4	9	0.865826	d__Bacteria	p__Proteobacteria	c__Gammaproteobacteria	o__Burkholderiales	f__Methylophilaceae	g__OM43_clade	s__uncultured_bacterium
7dd48f1bbebfafcfd768ec90d094af20	9	0.999994	d__Bacteria	p__Fusobacteriota	c__Fusobacteriia	o__Fusobacteriales	f__Fusobacteriaceae	g__Cetobacterium	s__uncultured_bacterium
b9fd0b9827da5827b7470e45e396fea6	9	0.985149	d__Bacteria	p__Actinobacteriota	c__Acidimicrobiia	o__Microtrichales	f__Microtrichaceae	g__uncultured	s__uncultured_bacterium
c51de87b7f31960705c62a0248abc5c2	9	1	d__Bacteria	p__Proteobacteria	c__Gammaproteobacteria	o__Enterobacterales	f__Pseudoalteromonadaceae	g__Pseudoalteromonas
0527e9dcdfa4c273c495245ec71a3a10	8	0.98572	d__Bacteria	p__Verrucomicrobiota	c__Verrucomicrobiae	o__Verrucomicrobiales	f__Rubritaleaceae	g__Roseibacillus	s__uncultured_bacterium
0d9779afc3a4fe82fbefda3d34b3878e	8	0.998358	d__Bacteria	p__Patescibacteria	c__Dojkabacteria	o__Dojkabacteria	f__Dojkabacteria	g__Dojkabacteria	s__uncultured_bacterium
15b5f7c1159a539a64759f553633fc40	8	0.999877	d__Bacteria	p__Proteobacteria	c__Gammaproteobacteria	o__Pseudomonadales	f__Nitrincolaceae	g__Amphritea
44955482a7afd01e3deabd5bd2f6083d	8	0.99896	d__Bacteria	p__Bacteroidota	c__Bacteroidia	o__Cytophagales	f__Cyclobacteriaceae	g__uncultured	s__uncultured_bacterium
592301a5dfd13f2ddde53c502beb1cfa	8	0.89188	d__Bacteria	p__Cyanobacteria	c__Cyanobacteriia	o__Synechococcales	f__Cyanobiaceae	g__Prochlorococcus_MIT9313	s__uncultured_Prochlorococcus
670f97343d40b483b063882b52c5f337	8	0.993991	d__Bacteria	p__Proteobacteria	c__Gammaproteobacteria	o__Enterobacterales	f__Alteromonadaceae	g__uncultured	s__uncultured_bacterium
6c4b6a0247dcaa9470e5b91b2882ada2	8	0.983187	d__Bacteria	p__Bacteroidota	c__Bacteroidia	o__Flavobacteriales	f__Crocinitomicaceae	g__Crocinitomix	s__uncultured_bacterium
915fc396783c8f5216429a43173fbeb2	8	0.890798	d__Bacteria	p__Proteobacteria	c__Gammaproteobacteria	o__Pseudomonadales	f__Halieaceae	g__OM60(NOR5)_clade	s__uncultured_bacterium
9dd75c63ab13e69ff3effe634f71d54b	8	0.785219	d__Bacteria	p__Proteobacteria	c__Gammaproteobacteria	o__uncultured	f__uncultured	g__uncultured	s__uncultured_bacterium
b552a9b40dcf497fe4b42cf8aec612d7	8	0.999973	d__Bacteria	p__Acidobacteriota	c__Vicinamibacteria	o__Vicinamibacterales	f__uncultured	g__uncultured
c0b8e5c2f1d3cb0ae636cbc78b0cf8aa	8	0.999988	d__Bacteria	p__Bacteroidota	c__Bacteroidia	o__Flavobacteriales	f__Cryomorphaceae	g__uncultured
d5d44c4d7f0455aee841676239a8881a	8	0.977145	d__Bacteria	p__Bacteroidota	c__Bacteroidia	o__Flavobacteriales	f__Flavobacteriaceae	g__Formosa	s__uncultured_marine
e0fa1bc5ef7b300973877a4fb7d063f8	8	0.858202	d__Bacteria	p__Bacteroidota	c__Bacteroidia	o__Bacteroidales	f__Marinilabiliaceae	g__uncultured	s__uncultured_organism
065792f43ca06842be2192ebb42dd792	7	0.961492	d__Bacteria	p__Actinobacteriota	c__Thermoleophilia	o__Gaiellales	f__uncultured	g__uncultured	s__metagenome
151b48172ee56015ef2b52c3b87de9d5	7	1	d__Bacteria	p__Chloroflexi	c__TK30	o__TK30	f__TK30	g__TK30	s__uncultured_bacterium
3a6df9661895556d7a7e151f27648f77	7	0.99909	d__Bacteria	p__Verrucomicrobiota	c__Verrucomicrobiae	o__Verrucomicrobiales	f__Rubritaleaceae	g__Rubritalea	s__uncultured_bacterium
85d868a5dd39b3237a29cb8e18459486	7	1	d__Bacteria	p__Bacteroidota	c__Bacteroidia	o__Cytophagales	f__Amoebophilaceae	g__uncultured	s__uncultured_bacterium
85f72f312b6ced96a68e9cce2fdaf2c9	7	0.999998	d__Bacteria	p__Acidobacteriota	c__Acidobacteriae	o__PAUC26f	f__PAUC26f	g__PAUC26f	s__uncultured_bacterium
9d9271109724af564f1b7d5a3c52cea6	7	0.988189	d__Bacteria	p__Bacteroidota	c__Bacteroidia	o__Flavobacteriales	f__Flavobacteriaceae	g__NS5_marine_group	s__uncultured_bacterium
a5e662022c88c130337d883067b2da2b	7	0.85608	d__Bacteria	p__Bacteroidota	c__Bacteroidia	o__Flavobacteriales	f__Flavobacteriaceae	g__Tenacibaculum	s__uncultured_bacterium
cec9f694270043aa90f0aa62351a53c3	7	0.819348	d__Bacteria	p__Cyanobacteria	c__Vampirivibrionia	o__Gastranaerophilales	f__Gastranaerophilales	g__Gastranaerophilales	s__uncultured_bacterium
cfe4c89fc086957a7c085ef8bc3364e1	7	0.999857	d__Bacteria	p__Bacteroidota	c__Bacteroidia	o__Bacteroidales	f__Prevotellaceae	g__Prevotella_7
d462f4225560a913113f962a701fc386	7	0.767998	d__Bacteria	p__Bacteroidota	c__Bacteroidia	o__Bacteroidales	f__Bacteroidaceae	g__Bacteroides	s__uncultured_bacterium
0e273566d4831ef207b700781fbe28f1	6	0.999965	d__Bacteria	p__PAUC34f	c__PAUC34f	o__PAUC34f	f__PAUC34f	g__PAUC34f	s__uncultured_bacterium
17a28790582613ffcc087004635f4ed2	6	0.991574	d__Bacteria	p__Bdellovibrionota	c__Bdellovibrionia	o__Bdellovibrionales	f__Bdellovibrionaceae	g__OM27_clade	s__uncultured_delta
2b77255db89accf02a257c979151ced9	6	0.999995	d__Bacteria	p__Firmicutes	c__Clostridia	o__Peptostreptococcales-Tissierellales	f__Peptostreptococcales-Tissierellales	g__Anaeromicrobium	s__Anaeromicrobium_sediminis
2f0cf3c45b2d1ea063169fa79e06fd94	6	0.982133	d__Bacteria	p__Proteobacteria	c__Alphaproteobacteria	o__SAR11_clade	f__Clade_IV	g__Clade_IV	s__uncultured_marine
6b46bbcc2c3de2e4900ed9e8e4ca23ae	6	0.949043	d__Bacteria	p__Proteobacteria	c__Gammaproteobacteria	o__Pseudomonadales	f__Spongiibacteraceae	g__BD1-7_clade	s__uncultured_bacterium
98721b72294ba37381ac662d1f30444a	6	0.999831	d__Bacteria	p__Planctomycetota	c__Phycisphaerae	o__Phycisphaerales	f__Phycisphaeraceae	g__CL500-3	s__uncultured_bacterium
a97eae53c423c75d5bf421e68fd34ccd	6	0.937539	d__Bacteria	p__Chloroflexi	c__Dehalococcoidia	o__SAR202_clade	f__SAR202_clade	g__SAR202_clade	s__uncultured_SAR202
b348f1221753c2467e4a5d992d242c3d	6	0.886313	d__Bacteria	p__Proteobacteria	c__Gammaproteobacteria	o__Enterobacterales	f__Shewanellaceae	g__Shewanella	s__Shewanella_sp.
c861bb7e917107ae2ce079439e5d0b08	6	0.973344	d__Bacteria	p__Proteobacteria	c__Gammaproteobacteria	o__Francisellales	f__Francisellaceae	g__uncultured	s__uncultured_bacterium
df717f9e3e6bde6233daa549446d59f5	6	0.999995	d__Bacteria	p__Bacteroidota	c__Rhodothermia	o__Rhodothermales	f__Rhodothermaceae	g__uncultured	s__uncultured_marine
e4fc3333123c849329d7675c66df815a	6	0.934005	d__Bacteria	p__Proteobacteria	c__Alphaproteobacteria	o__Defluviicoccales	f__uncultured	g__uncultured	s__uncultured_bacterium
f5b28b630059b6f704b3926f9ac71356	6	0.999982	d__Bacteria	p__Proteobacteria	c__Gammaproteobacteria	o__Steroidobacterales	f__Woeseiaceae	g__JTB255_marine_benthic_group	s__uncultured_bacterium
fdd4fa7e67c419d95149114aee658a30	6	0.99993	d__Bacteria	p__Nitrospirota	c__Nitrospiria	o__Nitrospirales	f__Nitrospiraceae	g__Nitrospira	s__uncultured_bacterium
4c31d6515474234ca32b8c4ba923f87a	5	0.957081	d__Bacteria	p__Acidobacteriota	c__Vicinamibacteria	o__Vicinamibacterales	f__uncultured	g__uncultured	s__uncultured_bacterium
55a368e45f89b7cb720d8ef76fb24279	5	0.959302	d__Bacteria	p__SAR324_clade(Marine_group_B)	c__SAR324_clade(Marine_group_B)	o__SAR324_clade(Marine_group_B)	f__SAR324_clade(Marine_group_B)	g__SAR324_clade(Marine_group_B)	s__uncultured_bacterium
5c674795c75af69dba52dc16267692dd	5	0.999891	d__Bacteria	p__Bdellovibrionota	c__Oligoflexia	o__Oligoflexales	f__Oligoflexaceae	g__uncultured	s__uncultured_delta
7101b542b3a7f9a7545537ef18c2df75	5	0.979328	d__Bacteria	p__Proteobacteria	c__Alphaproteobacteria	o__uncultured	f__uncultured	g__uncultured	s__uncultured_Alphaproteobacteria
71481d7c4c02a4529d77ecf6320f9cd3	5	0.998023	d__Bacteria	p__Proteobacteria	c__Gammaproteobacteria	o__Burkholderiales	f__Neisseriaceae	g__Neisseria
7756be3a37a57d20eb791546ef4802a4	5	0.993073	d__Bacteria	p__Campylobacterota	c__Campylobacteria	o__Campylobacterales	f__Arcobacteraceae
81f8f7750eb731b4b7f10b76000630eb	5	0.997516	d__Bacteria	p__Desulfobacterota	c__Desulfovibrionia	o__Desulfovibrionales	f__Desulfovibrionaceae	g__Desulfovibrio
bea10c0d840791cafd935bb446a56af4	5	0.961811	d__Bacteria	p__Proteobacteria	c__Alphaproteobacteria	o__Kiloniellales	f__Kiloniellaceae	g__uncultured	s__uncultured_bacterium
bfa10210617d772eee25f6f9a21202a9	5	0.999993	d__Bacteria	p__Proteobacteria	c__Gammaproteobacteria	o__Piscirickettsiales	f__Piscirickettsiaceae	g__Candidatus_Endoecteinascidia	s__uncultured_Thiotrichales
c530eecb55a169e002b1a525f72da1e8	5	0.788101	d__Bacteria	p__Proteobacteria	c__Alphaproteobacteria	o__Puniceispirillales	f__SAR116_clade	g__SAR116_clade	s__uncultured_Alphaproteobacteria
cebcb6d3e7fcd1d0c5650c2de9678fcb	5	0.998857	d__Bacteria	p__Planctomycetota	c__Planctomycetes	o__Pirellulales	f__Pirellulaceae	g__Blastopirellula	s__uncultured_bacterium
f8001f9bc1459e220983121817265230	5	0.992651	d__Bacteria	p__Chloroflexi	c__Anaerolineae	o__Caldilineales	f__Caldilineaceae	g__uncultured	s__uncultured_Caldilinea
122b47318cbd39d6942aaaf7af0ec9ae	4	0.952033	d__Bacteria	p__Verrucomicrobiota	c__Verrucomicrobiae	o__Verrucomicrobiales	f__DEV007	g__DEV007	s__uncultured_bacterium
18731d80f49ed91b1eb1c865c2ce41ca	4	0.987793	d__Bacteria	p__Actinobacteriota	c__Actinobacteria	o__Corynebacteriales	f__Corynebacteriaceae	g__Corynebacterium	s__uncultured_bacterium
1b9f090e278d462e4197a14cc2628750	4	1	d__Bacteria	p__Actinobacteriota	c__Acidimicrobiia	o__Microtrichales	f__Microtrichaceae	g__Sva0996_marine_group
23f064be0c9e7df27fc2d79d63376a60	4	0.999915	d__Bacteria	p__Proteobacteria	c__Alphaproteobacteria	o__Rhodobacterales	f__Rhodobacteraceae	g__Albidovulum	s__uncultured_bacterium
311bcce59dc3ebde973092520cdb4702	4	0.999833	d__Bacteria	p__Proteobacteria	c__Gammaproteobacteria	o__Pseudomonadales	f__Endozoicomonadaceae	g__Endozoicomonas
3d315bf626246a10f19104623d4d01c2	4	0.999365	d__Bacteria	p__Bacteroidota	c__Bacteroidia	o__Bacteroidales	f__Rikenellaceae	g__Alistipes	s__uncultured_bacterium
3f02edf8645ede4ce1c14fb871f6168f	4	0.999795	d__Bacteria	p__Bacteroidota	c__Bacteroidia	o__Bacteroidales	f__Rikenellaceae	g__Rikenellaceae_RC9_gut_group	s__uncultured_bacterium
40c2b630e6829314f805e1d934951f02	4	0.971516	d__Bacteria	p__Bacteroidota	c__Rhodothermia	o__Rhodothermales	f__Rhodothermaceae	g__uncultured	s__uncultured_bacterium
5b182864d2954f96269ba4a6af1de6c1	4	0.998444	d__Bacteria	p__Proteobacteria	c__Alphaproteobacteria	o__Rhodobacterales	f__Rhodobacteraceae	g__Silicimonas	s__uncultured_bacterium
6061b79273d6484355ff8ae8e0e18384	4	0.984273	d__Bacteria	p__Bacteroidota	c__Bacteroidia	o__Chitinophagales	f__Saprospiraceae	g__Portibacter	s__uncultured_Bacteroidetes
6730d90dc84cdfdac8278eb53b0eeb56	4	0.752568	d__Bacteria	p__Proteobacteria	c__Alphaproteobacteria	o__Rhodospirillales	f__Magnetospiraceae	g__uncultured
7a48694e00482d370f7cc90d520a8b7a	4	0.995412	d__Bacteria	p__Proteobacteria	c__Gammaproteobacteria	o__Enterobacterales	f__Colwelliaceae	g__Thalassotalea	s__uncultured_bacterium
7be2632751b6fce52f846e031c9b99b4	4	0.999997	d__Bacteria	p__Acidobacteriota	c__Acidobacteriae	o__PAUC26f	f__PAUC26f	g__PAUC26f	s__uncultured_bacterium
85305615ebf2dc7cda4d25698d06849a	4	0.999857	d__Bacteria	p__Desulfobacterota	c__Desulfobacteria	o__Desulfobacterales	f__Desulfolunaceae	g__Desulfofrigus
8b2c45765156256048c5347ad904e39d	4	0.999997	d__Bacteria	p__Bacteroidota	c__Bacteroidia	o__Bacteroidales	f__Porphyromonadaceae	g__Porphyromonas	s__uncultured_bacterium
c6975f5a23372af06b035c5516fff53e	4	0.881794	d__Bacteria	p__Verrucomicrobiota	c__Chlamydiae	o__Chlamydiales	f__Simkaniaceae	g__uncultured	s__uncultured_bacterium
df9be61b487a1bf279107fcf917aa766	4	0.982286	d__Bacteria	p__Proteobacteria	c__Gammaproteobacteria	o__HOC36	f__HOC36	g__HOC36
e47d001cc36173bf88c984226d0a6f70	4	0.999992	d__Bacteria	p__Verrucomicrobiota	c__Verrucomicrobiae	o__Verrucomicrobiales	f__Rubritaleaceae	g__Luteolibacter	s__unidentified_marine
e68d370d47f1c36c771646ca1ad728ff	4	0.980112	d__Bacteria	p__Actinobacteriota	c__Acidimicrobiia	o__Microtrichales	f__Microtrichaceae	g__Sva0996_marine_group	s__uncultured_actinobacterium
e9137e128559135e1a3cf6b20f59059b	4	0.999867	d__Bacteria	p__Proteobacteria	c__Gammaproteobacteria	o__Pseudomonadales	f__KI89A_clade	g__KI89A_clade	s__uncultured_bacterium
f00c83411e81af414cc734862f8bebe1	4	0.77035	d__Bacteria	p__Bacteroidota	c__Bacteroidia	o__Cytophagales	f__Cyclobacteriaceae
fa1a34804d1ea5f94a41ac011c842ba7	4	0.890484	d__Bacteria	p__Proteobacteria	c__Gammaproteobacteria
fc874f067345bcf51a64fcd59a91f979	4	0.999975	d__Bacteria	p__Spirochaetota	c__Spirochaetia	o__Spirochaetales	f__Spirochaetaceae	g__Spirochaeta	s__uncultured_bacterium
0d8f666c087c9f2d3f828cf2f2316539	3	0.99995	d__Bacteria	p__Proteobacteria	c__Alphaproteobacteria	o__Puniceispirillales	f__Puniceispirillales_Incertae_Sedis	g__Constrictibacter	s__uncultured_bacterium
118df2a5f80c2c43507f7169b49bf434	3	0.995278	d__Bacteria	p__Proteobacteria	c__Alphaproteobacteria	o__Rhodospirillales	f__Terasakiellaceae	g__uncultured	s__uncultured_organism
16d9d1af5bf2581ef47344e8db1bfda2	3	0.895147	d__Bacteria	p__Bacteroidota	c__Bacteroidia	o__Chitinophagales	f__Saprospiraceae	g__uncultured	s__uncultured_Saprospiraceae
1a1ba9cb1db81d2f783d09421cb4997a	3	0.840163	d__Bacteria	p__Bacteroidota	c__Bacteroidia	o__Flavobacteriales	f__Flavobacteriaceae
1e808128329fbc12cd76d54defdf9620	3	0.999731	d__Bacteria	p__Bacteroidota	c__Bacteroidia	o__Flavobacteriales	f__Flavobacteriaceae
22f445e37c16cd1395a0d85944219981	3	0.932282	d__Bacteria	p__Proteobacteria	c__Gammaproteobacteria	o__Enterobacterales	f__Shewanellaceae	g__Shewanella
2c69efec96afa67b9483e6058b0d108b	3	0.940047	d__Bacteria	p__Bacteroidota	c__Bacteroidia	o__Flavobacteriales	f__Crocinitomicaceae	g__Fluviicola	s__uncultured_Bacteroidetes
2e83819f6d595067710900a428079aad	3	0.966112	d__Bacteria	p__Proteobacteria	c__Alphaproteobacteria	o__Rhodobacterales	f__Rhodobacteraceae
3c30b82d132f6f3bc8df364052e746e5	3	0.959982	d__Bacteria	p__Proteobacteria	c__Alphaproteobacteria	o__Rhodobacterales	f__Rhodobacteraceae
44fc0caf69ed5bf53a48f8d4ae893597	3	0.971552	d__Bacteria	p__Bacteroidota	c__Bacteroidia	o__Flavobacteriales	f__Crocinitomicaceae	g__Crocinitomix	s__uncultured_Bacteroidetes/Chlorobi
55b81f882e61a4ccc1c6f2b6e6b37c3c	3	0.967661	d__Bacteria	p__Bacteroidota	c__Bacteroidia	o__Flavobacteriales	f__Cryomorphaceae	g__uncultured	s__uncultured_bacterium
592c0f6d5dd73553de532faaf1c046c4	3	0.997929	d__Bacteria	p__Proteobacteria	c__Gammaproteobacteria	o__Francisellales	f__Francisellaceae	g__uncultured	s__uncultured_bacterium
72f4e0d358d408bf0b2aaa606b450d66	3	1	d__Bacteria	p__Planctomycetota	c__Planctomycetes	o__Pirellulales	f__Pirellulaceae
7484f4110f278010ba513c7b9aa61611	3	0.973383	d__Bacteria	p__Proteobacteria	c__Alphaproteobacteria	o__Rhodobacterales	f__Rhodobacteraceae
7d95eae6a050986c0d71fa3ca2f45efe	3	0.999417	d__Bacteria	p__Verrucomicrobiota	c__Verrucomicrobiae	o__Opitutales	f__Puniceicoccaceae	g__Coraliomargarita	s__uncultured_Verrucomicrobia
89674a06a0c850641379a5bb3f7de0e9	3	0.999998	d__Bacteria	p__Chloroflexi	c__Dehalococcoidia	o__SAR202_clade	f__SAR202_clade	g__SAR202_clade
b16cd88ce89cf2d62f74fdb8e119059b	3	0.984898	d__Bacteria	p__Proteobacteria	c__Alphaproteobacteria	o__NRL2	f__NRL2	g__NRL2	s__uncultured_bacterium
cb6b4aaeffd1efb8c838da98f4ea4ae9	3	0.772095	d__Bacteria	p__Bacteroidota	c__Bacteroidia	o__Chitinophagales	f__Saprospiraceae	g__Phaeodactylibacter	s__uncultured_bacterium
cc26992e5c14d4c598c9beec65ad4fcf	3	0.997324	d__Bacteria	p__Gemmatimonadota	c__PAUC43f_marine_benthic_group	o__PAUC43f_marine_benthic_group	f__PAUC43f_marine_benthic_group	g__PAUC43f_marine_benthic_group	s__uncultured_bacterium
ce9d5fbe85d48f36fb2a3cd5031aaf6b	3	1	d__Bacteria	p__Proteobacteria	c__Gammaproteobacteria
db502e32d00e99477532be170d7ee972	3	0.999936	d__Bacteria	p__Proteobacteria	c__Gammaproteobacteria	o__Pseudomonadales	f__KI89A_clade	g__KI89A_clade	s__uncultured_bacterium
f43208bb8972053a4a0b4a88cf85260d	3	0.999965	d__Bacteria	p__AncK6	c__AncK6	o__AncK6	f__AncK6	g__AncK6	s__uncultured_bacterium
079e4b41c98e0a0cf1dc9f21b63ed4d1	2	0.956495	d__Bacteria	p__Nitrospirota	c__Nitrospiria	o__Nitrospirales	f__Nitrospiraceae	g__Nitrospira	s__uncultured_bacterium
09c5e3625d4bc5cfccc620fc2cccbe7c	2	0.964012	d__Bacteria	p__Proteobacteria	c__Alphaproteobacteria
0a1e557f7e7735f710670aeb44c907c5	2	1	d__Bacteria	p__Marinimicrobia_(SAR406_clade)	c__Marinimicrobia_(SAR406_clade)	o__Marinimicrobia_(SAR406_clade)	f__Marinimicrobia_(SAR406_clade)	g__Marinimicrobia_(SAR406_clade)
0e174772e614670288eb69b027caa85b	2	0.922652	d__Bacteria	p__Verrucomicrobiota	c__Chlamydiae	o__Chlamydiales	f__Simkaniaceae	g__uncultured	s__metagenome
0e90a2a00023b0c60f58cd9fcc043fb5	2	0.97549	d__Bacteria	p__Bacteroidota	c__Bacteroidia	o__Flavobacteriales	f__Flavobacteriaceae	g__NS5_marine_group	s__uncultured_marine
10e396b188f686990350ceb2a48be01c	2	0.961272	d__Bacteria	p__Verrucomicrobiota	c__Chlamydiae	o__Chlamydiales	f__Simkaniaceae
29b0c1ae4f6591dfabeb23f249c2f1d4	2	0.990091	d__Bacteria	p__Bacteroidota	c__Bacteroidia	o__Flavobacteriales	f__NS9_marine_group	g__NS9_marine_group	s__uncultured_bacterium
64f85520cc9e5ea15178f1649f277991	2	0.991185	d__Bacteria	p__Planctomycetota	c__Planctomycetes	o__Planctomycetales	f__Gimesiaceae	g__uncultured	s__uncultured_bacterium
697bf55c1e852a0f33e90d081b8fa92b	2	0.888456	d__Bacteria	p__Planctomycetota	c__Planctomycetes	o__Pirellulales	f__Pirellulaceae	g__Pir4_lineage	s__uncultured_bacterium
7e94ad82bba7e9032b3ebe41cc2b1050	2	0.999925	d__Bacteria	p__Campylobacterota	c__Campylobacteria	o__Campylobacterales	f__Sulfurimonadaceae	g__Sulfurimonas
995d45a04f7d2ab2acef0fd28e9d5aa8	2	0.892573	d__Bacteria	p__Patescibacteria	c__Berkelbacteria	o__Berkelbacteria	f__Berkelbacteria	g__Berkelbacteria	s__Candidatus_Berkelbacteria
b6c38ea808fe3c81623b28d5ac7bc094	2	0.998429	d__Bacteria	p__Bacteroidota	c__Bacteroidia	o__Chitinophagales	f__Saprospiraceae	g__Rubidimonas	s__uncultured_bacterium
b9145a61082f239fcab2f11f3bcca358	2	0.995838	d__Bacteria	p__Planctomycetota	c__Pla4_lineage	o__Pla4_lineage	f__Pla4_lineage	g__Pla4_lineage	s__uncultured_bacterium
ccabc35e77b03063ff97ca48a0c3c428	2	0.856678	d__Bacteria	p__Bacteroidota	c__Bacteroidia	o__Flavobacteriales	f__Cryomorphaceae	g__uncultured	s__uncultured_Flavobacterium
ee60dd5e9eb1598f3e3499cacfa4fbe1	2	0.957977	d__Bacteria	p__Planctomycetota	c__Planctomycetes	o__Planctomycetales	f__Gimesiaceae	g__Gimesia	s__Gimesia_maris
f05dccc48899af432a918da548b8247c	2	0.999506	d__Bacteria	p__Bdellovibrionota	c__Bdellovibrionia	o__Bdellovibrionales	f__Bdellovibrionaceae	g__Bdellovibrio	s__uncultured_bacterium
6b06f7318cab29ff55cdc14baf57b17f	1	0.958253	d__Bacteria	p__Bacteroidota	c__Chlorobia	o__Chlorobiales	f__Chlorobiaceae	g__Chlorobium	s__uncultured_bacterium
