# Supplementary material for: Characterizing the bacterial communities associated with Mediterranean sponges: a metataxonomic analysis
Source: Front Microbiol. 2024 Jan 11;14:1295459. doi: 10.3389/fmicb.2023.1295459 (PMC10808595; doi:10.3389/fmicb.2023.1295459)
Supplement: Supplementary file 3 [file Table_3.XLSX]

## Sheet: Sheet1
ASVs	Number of sequences	Confidence	Domain	Phylum	Class	Order	Family	Genus	Species
5a8c1c9db3c3545353c94d4f478ef15d	1867	0.99995	d__Bacteria	p__Dadabacteria	c__Dadabacteriia	o__Dadabacteriales	f__Dadabacteriales	g__Dadabacteriales	s__uncultured_delta
b959053936fe72856bac9724c29645b3	1372	0.999972	d__Bacteria	p__Chloroflexi	c__Anaerolineae	o__Caldilineales	f__Caldilineaceae	g__uncultured	s__uncultured_Chloroflexus
67d32d9ad1b8d9919894a6b554d0742f	862	0.999929	d__Bacteria	p__Acidobacteriota	c__Thermoanaerobaculia	o__Thermoanaerobaculales	f__Thermoanaerobaculaceae	g__Subgroup_10	s__uncultured_bacterium
7075edf8ccb70ddb835544ff6a9cd0b8	768	0.888699	d__Bacteria	p__Chloroflexi	c__Anaerolineae	o__SBR1031	f__A4b	g__A4b	s__uncultured_Chloroflexus
318c3c6a14aed9d629284ae6c933bc18	706	0.979966	d__Bacteria	p__Actinobacteriota	c__Acidimicrobiia	o__Microtrichales	f__Microtrichaceae	g__Sva0996_marine_group	s__uncultured_bacterium
3b500757104d701e4564d8fd1e49b1b2	584	0.894296	d__Bacteria	p__Chloroflexi	c__Anaerolineae	o__SBR1031	f__A4b	g__A4b	s__uncultured_Chloroflexus
c2ed836fae35c8cb5bb6216b865cd498	507	0.999998	d__Bacteria	p__Chloroflexi	c__TK17	o__TK17	f__TK17	g__TK17	s__uncultured_Chloroflexi
315ca649e9266db51e286539b0cc4318	466	0.999991	d__Bacteria	p__Chloroflexi	c__Anaerolineae	o__Caldilineales	f__Caldilineaceae	g__uncultured	s__uncultured_Chloroflexus
f829766bfb6ed4c8e50e44ad3fd7d070	410	0.999948	d__Bacteria	p__Nitrospirota	c__Nitrospiria	o__Nitrospirales	f__Nitrospiraceae	g__Nitrospira	s__uncultured_bacterium
d6ca54d85cd1c27b3eb658d08c6ea360	311	0.995667	d__Bacteria	p__Chloroflexi	c__Anaerolineae	o__Caldilineales	f__Caldilineaceae	g__uncultured	s__uncultured_Caldilinea
d77f6bd395b7c11f9ba2aa8720131dc9	309	0.999217	d__Bacteria	p__Myxococcota	c__bacteriap25	o__bacteriap25	f__bacteriap25	g__bacteriap25	s__uncultured_bacterium
3ec1e43e77fd669fccaa8c70ac9fdb22	279	0.998154	d__Bacteria	p__Proteobacteria	c__Gammaproteobacteria	o__pItb-vmat-80	f__pItb-vmat-80	g__pItb-vmat-80	s__uncultured_bacterium
6c809937e62b7b9e3d9680dde8514458	213	0.998057	d__Bacteria	p__Proteobacteria	c__Gammaproteobacteria	o__pItb-vmat-80	f__pItb-vmat-80	g__pItb-vmat-80	s__uncultured_bacterium
752de48aae90f19b38c88f3e7cde7ff5	210	0.902834	d__Bacteria	p__Bacteroidota	c__Rhodothermia	o__Rhodothermales	f__Rhodothermaceae	g__uncultured	s__uncultured_bacterium
5b182864d2954f96269ba4a6af1de6c1	202	0.998444	d__Bacteria	p__Proteobacteria	c__Alphaproteobacteria	o__Rhodobacterales	f__Rhodobacteraceae	g__Silicimonas	s__uncultured_bacterium
af10a20a19fb941c5021ee854d0b68e3	194	0.998334	d__Bacteria	p__Proteobacteria	c__Gammaproteobacteria	o__JTB23	f__JTB23	g__JTB23
151b48172ee56015ef2b52c3b87de9d5	181	1	d__Bacteria	p__Chloroflexi	c__TK30	o__TK30	f__TK30	g__TK30	s__uncultured_bacterium
b37b244326561f01446dd2690634004d	153	0.99254	d__Bacteria	p__Proteobacteria	c__Gammaproteobacteria	o__Pseudomonadales	f__KI89A_clade	g__KI89A_clade	s__uncultured_bacterium
d9fba8f27971c65a9b820cf7ffa0c1af	141	0.999999	d__Bacteria	p__Proteobacteria	c__Gammaproteobacteria	o__Pseudomonadales	f__KI89A_clade	g__KI89A_clade
8940400d86109172b3ce8bfe46a5e865	135	0.969233	d__Bacteria	p__Bacteroidota	c__Rhodothermia	o__Rhodothermales	f__Rhodothermaceae	g__uncultured	s__uncultured_bacterium
846261a86503b8115a3c73ea84848850	126	0.99912	d__Bacteria	p__Proteobacteria	c__Gammaproteobacteria	o__Pseudomonadales	f__KI89A_clade	g__KI89A_clade	s__uncultured_bacterium
efe90242338cd5d74ffbd877b4129b04	120	0.999716	d__Bacteria	p__Proteobacteria	c__Gammaproteobacteria	o__Steroidobacterales	f__Woeseiaceae	g__JTB255_marine_benthic_group	s__uncultured_bacterium
3ad76a3973947035e12bffea0a399f6a	114	0.999271	d__Bacteria	p__Poribacteria	c__Poribacteria	o__Poribacteria	f__Poribacteria	g__Poribacteria	s__Candidatus_Poribacteria
e9137e128559135e1a3cf6b20f59059b	97	0.999867	d__Bacteria	p__Proteobacteria	c__Gammaproteobacteria	o__Pseudomonadales	f__KI89A_clade	g__KI89A_clade	s__uncultured_bacterium
6adaae0dfe84c68d8503678d23a901d4	96	0.999981	d__Bacteria	p__Proteobacteria	c__Gammaproteobacteria	o__Pseudomonadales	f__KI89A_clade	g__KI89A_clade	s__uncultured_bacterium
a5f252c77ba9ec05e3210792c7ad8a69	94	0.989439	d__Bacteria	p__Proteobacteria	c__Gammaproteobacteria	o__EPR3968-O8a-Bc78	f__EPR3968-O8a-Bc78	g__EPR3968-O8a-Bc78	s__uncultured_bacterium
308b149b607d495174541fb08ba2c10c	90	0.999906	d__Bacteria	p__Proteobacteria	c__Gammaproteobacteria	o__Steroidobacterales	f__Woeseiaceae	g__JTB255_marine_benthic_group	s__uncultured_bacterium
507c70bb605cb6b1791f0408bea7a574	87	0.999709	d__Bacteria	p__Proteobacteria	c__Gammaproteobacteria
5a5414ba652a4d4cf05e467cff2a442c	87	0.999117	d__Bacteria	p__Proteobacteria	c__Gammaproteobacteria
bdf8281060a4c5b0743f4dbd57168666	87	0.991633	d__Bacteria	p__Proteobacteria	c__Gammaproteobacteria	o__UBA10353_marine_group	f__UBA10353_marine_group	g__UBA10353_marine_group	s__uncultured_bacterium
ab9974f6d560381423ff160f30763f50	82	0.999957	d__Bacteria	p__Gemmatimonadota	c__PAUC43f_marine_benthic_group	o__PAUC43f_marine_benthic_group	f__PAUC43f_marine_benthic_group	g__PAUC43f_marine_benthic_group	s__uncultured_bacterium
0d234efa5aabd14c58a506f8748c6b02	78	0.828446	d__Bacteria	p__Gemmatimonadota	c__BD2-11_terrestrial_group	o__BD2-11_terrestrial_group	f__BD2-11_terrestrial_group	g__BD2-11_terrestrial_group	s__uncultured_delta
39ad9d5e1d861b8925bffb1082e586f5	77	0.998489	d__Bacteria	p__Acidobacteriota	c__Vicinamibacteria	o__Subgroup_9	f__Subgroup_9	g__Subgroup_9	s__uncultured_bacterium
868f554b88f62e23a78d32ed31c6f0b6	77	0.999974	d__Bacteria	p__Proteobacteria	c__Alphaproteobacteria	o__Puniceispirillales	f__Puniceispirillales_Incertae_Sedis	g__Constrictibacter	s__uncultured_bacterium
203c6df9b41c402cd1c0c8b96533b9b4	76	0.779681	d__Bacteria	p__Proteobacteria	c__Alphaproteobacteria	o__AT-s3-44	f__AT-s3-44	g__AT-s3-44	s__uncultured_bacterium
2d77290bdffb556285d2fc8ee564ecb0	72	1	d__Bacteria	p__Proteobacteria	c__Gammaproteobacteria	o__Pseudomonadales	f__OM182_clade	g__OM182_clade
d737fcb1d338aadb5780a96821ac30b5	72	0.932936	d__Bacteria	p__Proteobacteria	c__Alphaproteobacteria	o__Defluviicoccales	f__uncultured	g__uncultured	s__uncultured_bacterium
e68d370d47f1c36c771646ca1ad728ff	72	0.980112	d__Bacteria	p__Actinobacteriota	c__Acidimicrobiia	o__Microtrichales	f__Microtrichaceae	g__Sva0996_marine_group	s__uncultured_actinobacterium
7be2632751b6fce52f846e031c9b99b4	71	0.999997	d__Bacteria	p__Acidobacteriota	c__Acidobacteriae	o__PAUC26f	f__PAUC26f	g__PAUC26f	s__uncultured_bacterium
86fa33e3c45542a797a8d559547a416a	70	0.936472	d__Bacteria	p__Proteobacteria	c__Gammaproteobacteria	o__JTB23	f__JTB23	g__JTB23	s__uncultured_proteobacterium
0d8f666c087c9f2d3f828cf2f2316539	66	0.99995	d__Bacteria	p__Proteobacteria	c__Alphaproteobacteria	o__Puniceispirillales	f__Puniceispirillales_Incertae_Sedis	g__Constrictibacter	s__uncultured_bacterium
254f5bf6d2cd42a187413cc79a6a7720	65	0.999288	d__Bacteria	p__Myxococcota	c__bacteriap25	o__bacteriap25	f__bacteriap25	g__bacteriap25	s__uncultured_bacterium
6641fd66d5fc27db144e7a93786136d4	64	0.991839	d__Bacteria	p__Proteobacteria	c__Alphaproteobacteria	o__Puniceispirillales	f__EF100-94H03	g__EF100-94H03	s__uncultured_bacterium
1c241d2c2ced447a3978186debbe70c5	58	0.967072	d__Bacteria	p__Gemmatimonadota	c__BD2-11_terrestrial_group	o__BD2-11_terrestrial_group	f__BD2-11_terrestrial_group	g__BD2-11_terrestrial_group	s__uncultured_bacterium
1f4fe56a542b451272bfffbfc4447b93	58	0.961144	d__Bacteria	p__Nitrospinota	c__P9X2b3D02	o__P9X2b3D02	f__P9X2b3D02	g__P9X2b3D02	s__uncultured_bacterium
1f2a17b74e6ce187cdf5d996d87c6314	56	0.992515	d__Bacteria	p__Poribacteria	c__Poribacteria	o__Poribacteria	f__Poribacteria	g__Poribacteria	s__uncultured_Poribacteria
5a2e587ac3fc8064fe70bb3592c72f69	56	1	d__Bacteria	p__Acidobacteriota	c__Subgroup_11	o__Subgroup_11	f__Subgroup_11	g__Subgroup_11	s__uncultured_bacterium
a4a2b3ac9ec1333d2c8b5c90e9717ac6	56	0.864281	d__Bacteria	p__Chloroflexi	c__Dehalococcoidia	o__SAR202_clade	f__SAR202_clade	g__SAR202_clade	s__uncultured_bacterium
78c03011e0020922a9404ec894b2a697	54	0.972004	d__Bacteria	p__Chloroflexi	c__Anaerolineae	o__SBR1031	f__A4b	g__A4b	s__uncultured_Chloroflexi
be384351b11b0b48702eb31ba5980ca0	53	1	d__Bacteria	p__Chloroflexi	c__TK17	o__TK17	f__TK17	g__TK17	s__uncultured_Chloroflexi
742ced2a280d3872e2b5442c2a777ca1	51	0.994566	d__Bacteria	p__Cyanobacteria	c__Cyanobacteriia	o__Synechococcales	f__Cyanobiaceae	g__Cyanobium_PCC-6307	s__uncultured_bacterium
f25143a522db6e2446e4fae9dae92627	51	0.988116	d__Bacteria	p__Acidobacteriota	c__Vicinamibacteria	o__Subgroup_9	f__Subgroup_9	g__Subgroup_9	s__uncultured_bacterium
ad046607ad83e9d65bce50bd1f0c4646	45	0.950405	d__Bacteria	p__Actinobacteriota	c__Acidimicrobiia	o__Microtrichales	f__Microtrichaceae	g__Sva0996_marine_group	s__uncultured_bacterium
f666a59c136d4c02014b23acca2cd2a7	45	1	d__Bacteria	p__Chloroflexi	c__TK30	o__TK30	f__TK30	g__TK30	s__uncultured_bacterium
3e49f7c3d8a21c413697962c66141757	44	0.994626	d__Bacteria	p__Proteobacteria	c__Gammaproteobacteria	o__Pseudomonadales	f__KI89A_clade	g__KI89A_clade	s__uncultured_bacterium
97fb8ec1addf7f02c1b8ff7f49627563	43	0.887622	d__Bacteria	p__Proteobacteria	c__Gammaproteobacteria	o__HOC36	f__HOC36	g__HOC36	s__uncultured_gamma
a087e2859a5bca997c5d6595c0ac3280	42	0.999638	d__Bacteria	p__Cyanobacteria	c__Cyanobacteriia	o__Synechococcales	f__Cyanobiaceae	g__Synechococcus_CC9902
546627ba3f2471e8f05ccfdb26c29d68	41	0.99016	d__Bacteria	p__AncK6	c__AncK6	o__AncK6	f__AncK6	g__AncK6	s__uncultured_bacterium
d5c40b7be56f5de45fbbd959f317482f	41	0.999999	d__Bacteria	p__Chloroflexi	c__TK17	o__TK17	f__TK17	g__TK17	s__uncultured_Chloroflexi
85f72f312b6ced96a68e9cce2fdaf2c9	40	0.999998	d__Bacteria	p__Acidobacteriota	c__Acidobacteriae	o__PAUC26f	f__PAUC26f	g__PAUC26f	s__uncultured_bacterium
c1290e5763af3356e4f37ae4e7824f81	40	0.999914	d__Bacteria	p__Proteobacteria	c__Alphaproteobacteria	o__Defluviicoccales	f__uncultured	g__uncultured	s__uncultured_bacterium
2f58baf2040ce8b9dcfe7d29f69ce8a9	37	0.999364	d__Bacteria	p__Acidobacteriota	c__Acidobacteriae	o__PAUC26f	f__PAUC26f	g__PAUC26f	s__uncultured_bacterium
863382f82e439c69fba5f72df01794b8	37	0.999997	d__Bacteria	p__Acidobacteriota	c__Vicinamibacteria	o__Vicinamibacterales	f__uncultured	g__uncultured
1d061f119171f34172adb4f194ae22c3	36	0.86944	d__Bacteria	p__Proteobacteria	c__Alphaproteobacteria	o__Defluviicoccales	f__uncultured	g__uncultured	s__uncultured_bacterium
1fca9214ea64502cf023fa6372a8498d	35	0.975715	d__Bacteria	p__Proteobacteria	c__Alphaproteobacteria	o__Kiloniellales	f__Kiloniellaceae	g__uncultured	s__uncultured_bacterium
b936c98dae871c62c562ca5d09bb1809	35	0.999102	d__Bacteria	p__Proteobacteria	c__Alphaproteobacteria	o__Rhodospirillales	f__Magnetospiraceae	g__uncultured	s__uncultured_bacterium
40d62d6a9e53f6d83d3c84a941feb6f7	34	0.999917	d__Bacteria	p__Nitrospirota	c__Nitrospiria	o__Nitrospirales	f__Nitrospiraceae	g__Nitrospira	s__uncultured_bacterium
6d2f2c802dd09a6099b9fea68fcfe11c	34	0.999964	d__Bacteria	p__Spirochaetota	c__Spirochaetia	o__Spirochaetales	f__Spirochaetaceae	g__Spirochaeta	s__uncultured_bacterium
bf7c48db5b7f62245f4e6507542ae90d	32	0.975735	d__Bacteria	p__Actinobacteriota	c__Acidimicrobiia	o__Microtrichales	f__Microtrichaceae	g__Sva0996_marine_group	s__uncultured_bacterium
f3b8314c5a282f5c1ef6e876053b4bdc	31	0.970869	d__Bacteria	p__Acidobacteriota	c__Vicinamibacteria	o__Vicinamibacterales	f__uncultured	g__uncultured	s__uncultured_bacterium
e6aaa702b469e9cbd80ef41b3d34e8c3	30	0.999983	d__Bacteria	p__Proteobacteria	c__Gammaproteobacteria	o__UBA10353_marine_group	f__UBA10353_marine_group	g__UBA10353_marine_group
374255d4f186035aeeab8644d17324ac	29	1	d__Bacteria	p__Poribacteria	c__Poribacteria	o__Poribacteria	f__Poribacteria	g__Poribacteria	s__Candidatus_Poribacteria
859b7c62c6b5d346d976fd4b79316d1f	28	0.970556	d__Bacteria	p__Actinobacteriota	c__Acidimicrobiia	o__Actinomarinales	f__uncultured	g__uncultured	s__uncultured_actinobacterium
4e6c14d0e36751f97093d4ee938cbc3b	27	0.997843	d__Bacteria	p__Acidobacteriota	c__Acidobacteriae	o__PAUC26f	f__PAUC26f	g__PAUC26f	s__uncultured_bacterium
074bf12dd44f198ddd7701c7545af2cc	24	0.998577	d__Bacteria	p__Actinobacteriota	c__Acidimicrobiia	o__Actinomarinales	f__uncultured	g__uncultured	s__uncultured_actinobacterium
9bbbe63f9b1101b0a25246dc85ed52cb	24	0.873443	d__Bacteria	p__Cyanobacteria	c__Cyanobacteriia	o__Synechococcales	f__Cyanobiaceae	g__Synechococcus_CC9902	s__uncultured_bacterium
f8c2578000e8d8783bdf16642fb4c705	24	0.997388	d__Bacteria	p__Acidobacteriota	c__Subgroup_21	o__Subgroup_21	f__Subgroup_21	g__Subgroup_21	s__uncultured_bacterium
19bb25bb65dae51c33d0075f03076222	23	0.999906	d__Bacteria	p__Proteobacteria	c__Gammaproteobacteria
6f190ae19e29de9d3ac026f29743e42d	23	0.986827	d__Bacteria	p__Proteobacteria	c__Alphaproteobacteria	o__Rhodobacterales	f__Rhodobacteraceae	g__Albidovulum	s__uncultured_Alphaproteobacteria
7f270b16d032c63a356129be54533834	20	0.999994	d__Bacteria	p__Chloroflexi	c__TK17	o__TK17	f__TK17	g__TK17	s__uncultured_bacterium
89942b44a1ae363e6f5f353b9a8df742	20	0.999257	d__Bacteria	p__Actinobacteriota	c__Acidimicrobiia	o__Microtrichales	f__Microtrichaceae	g__Sva0996_marine_group
9f5e333b294bfe0c909f8d539b34522b	19	0.930155	d__Bacteria	p__Chloroflexi	c__JG30-KF-CM66	o__JG30-KF-CM66	f__JG30-KF-CM66	g__JG30-KF-CM66	s__uncultured_Chloroflexi
756b3003f7591d1e92b9575fc7cbde29	18	0.999648	d__Bacteria	p__Planctomycetota	c__Planctomycetes	o__Pirellulales	f__Pirellulaceae	g__uncultured	s__uncultured_planctomycete
34dda38f1766c8933d95a7a7b0fb9b77	17	0.973389	d__Bacteria	p__Proteobacteria	c__Alphaproteobacteria	o__Rhodobacterales	f__Rhodobacteraceae	g__Ruegeria
8ef791807947a8795b775ee39df8ebe8	17	0.999978	d__Bacteria	p__Chloroflexi	c__TK17	o__TK17	f__TK17	g__TK17	s__uncultured_Chloroflexi
93531eabb526c8ec01ee8937bc69ca9e	17	0.952836	d__Bacteria	p__Chloroflexi	c__Anaerolineae	o__Caldilineales	f__Caldilineaceae	g__uncultured	s__uncultured_Caldilinea
ccf604b89ef8de5c05610f7df7a88599	17	0.999969	d__Bacteria	p__PAUC34f	c__PAUC34f	o__PAUC34f	f__PAUC34f	g__PAUC34f	s__uncultured_bacterium
104249169d28839351124f002471c45d	16	0.989858	d__Bacteria	p__Chloroflexi	c__Dehalococcoidia	o__SAR202_clade	f__SAR202_clade	g__SAR202_clade	s__uncultured_SAR202
1c1f4eeba2ec6195d512bc983adb167c	16	0.999817	d__Bacteria	p__Dadabacteria	c__Dadabacteriia	o__Dadabacteriales	f__Dadabacteriales	g__Dadabacteriales	s__uncultured_delta
7002c643193e83563c91d1e6ffc44302	16	0.928231	d__Bacteria	p__Gemmatimonadota	c__BD2-11_terrestrial_group	o__BD2-11_terrestrial_group	f__BD2-11_terrestrial_group	g__BD2-11_terrestrial_group	s__uncultured_bacterium
777ca8a4efc355f61671ac138d13e363	16	0.977064	d__Bacteria	p__Chloroflexi	c__Anaerolineae	o__SBR1031	f__A4b	g__A4b	s__uncultured_Chloroflexus
6c9f256415b919340f23ab18f6a18ca4	15	0.761252	d__Bacteria	p__Bdellovibrionota	c__Bdellovibrionia	o__Bdellovibrionales	f__Bdellovibrionaceae	g__Bdellovibrio	s__uncultured_Bdellovibrio
77e96185ab5233bc453d381fc134fbbc	15	0.964634	d__Bacteria	p__Proteobacteria	c__Gammaproteobacteria	o__Pseudomonadales	f__Pseudohongiellaceae	g__Pseudohongiella	s__uncultured_bacterium
7c2fa0f6179a5945a10728826517d64e	15	0.90652	d__Bacteria	p__Cyanobacteria	c__Cyanobacteriia	o__Synechococcales	f__Cyanobiaceae	g__Synechococcus_CC9902	s__uncultured_bacterium
d7b64272a88f8593e4747d58eb4b5c64	15	1	d__Bacteria	p__Chloroflexi	c__Dehalococcoidia	o__SAR202_clade	f__SAR202_clade	g__SAR202_clade
04b360a26fed057128b32ccb4ebf9c0c	14	0.89012	d__Bacteria	p__Proteobacteria	c__Alphaproteobacteria	o__Defluviicoccales	f__uncultured	g__uncultured	s__uncultured_bacterium
557469b3278b1dbb9b0ed2945fd08b0d	14	0.998618	d__Bacteria	p__Proteobacteria	c__Gammaproteobacteria	o__Nitrosococcales	f__Nitrosococcaceae	g__FS142-36B-02	s__uncultured_bacterium
690c027a7b6db34011ea5a02242cbf52	14	0.99997	d__Bacteria	p__Proteobacteria	c__Gammaproteobacteria	o__Nitrosococcales	f__Nitrosococcaceae	g__AqS1	s__uncultured_bacterium
70d6e916b6b2fe7228a9825eae7da83b	14	0.982664	d__Bacteria	p__Entotheonellaeota	c__Entotheonellia	o__Entotheonellales	f__Entotheonellaceae	g__Entotheonellaceae	s__uncultured_delta
a377c7538b8af5277b3cec621693ab19	14	0.999775	d__Bacteria	p__Spirochaetota	c__Spirochaetia	o__Spirochaetales	f__Spirochaetaceae	g__Spirochaeta	s__uncultured_bacterium
a97eae53c423c75d5bf421e68fd34ccd	14	0.937539	d__Bacteria	p__Chloroflexi	c__Dehalococcoidia	o__SAR202_clade	f__SAR202_clade	g__SAR202_clade	s__uncultured_SAR202
e84796140cf7a52513f54bbaf4a4ab36	14	0.75578	d__Bacteria	p__Cyanobacteria	c__Cyanobacteriia	o__Synechococcales	f__Cyanobiaceae	g__Synechococcus_CC9902	s__uncultured_bacterium
e8d30aeea4906281f46329eaddd7c56e	14	0.771158	d__Bacteria	p__Cyanobacteria	c__Cyanobacteriia	o__Synechococcales	f__Cyanobiaceae	g__Synechococcus_CC9902	s__uncultured_bacterium
0645a53d1c502cd83a8f663f61da8e4d	13	0.84769	d__Bacteria	p__Chloroflexi	c__Dehalococcoidia	o__SAR202_clade	f__SAR202_clade	g__SAR202_clade	s__uncultured_bacterium
5ca002bcacb94c4f4f39cc13ab608f24	13	0.999452	d__Bacteria	p__Proteobacteria	c__Gammaproteobacteria	o__Nitrosococcales	f__Nitrosococcaceae	g__AqS1	s__uncultured_bacterium
b7dd621516fdb34bc68ca11465724a24	13	0.995607	d__Bacteria	p__Actinobacteriota	c__Acidimicrobiia	o__Actinomarinales	f__uncultured	g__uncultured	s__uncultured_actinobacterium
08a55f86b8fe312dcdb1abc041900f8a	12	0.898408	d__Bacteria	p__Planctomycetota	c__Planctomycetes	o__Pirellulales	f__Pirellulaceae	g__Rubripirellula	s__uncultured_planctomycete
1c9c1ed19c6d51c34fb0ca057f53c4c6	12	1	d__Bacteria	p__Chloroflexi	c__Dehalococcoidia	o__SAR202_clade	f__SAR202_clade	g__SAR202_clade
879c26b2978602b971c0480d5f19296c	12	0.999972	d__Bacteria	p__Poribacteria	c__Poribacteria	o__Poribacteria	f__Poribacteria	g__Poribacteria	s__Candidatus_Poribacteria
07ba1daf9dabbb42b72f88e08c6ae33c	11	0.989478	d__Bacteria	p__Myxococcota	c__bacteriap25	o__bacteriap25	f__bacteriap25	g__bacteriap25	s__uncultured_delta
a850be3eb1a02351c6f4eb993ff2279b	11	0.918221	d__Bacteria	p__Chloroflexi	c__JG30-KF-CM66	o__JG30-KF-CM66	f__JG30-KF-CM66	g__JG30-KF-CM66	s__uncultured_Chloroflexi
b1ebe66303ea2d61c30adbb25b05b746	11	0.999778	d__Bacteria	p__Proteobacteria	c__Gammaproteobacteria	o__Pseudomonadales	f__KI89A_clade	g__KI89A_clade	s__uncultured_bacterium
e380c0bc334f832a4dc4adbb782909d4	11	0.784977	d__Bacteria	p__Poribacteria	c__Poribacteria	o__Poribacteria	f__Poribacteria	g__Poribacteria	s__uncultured_bacterium
0e273566d4831ef207b700781fbe28f1	10	0.999965	d__Bacteria	p__PAUC34f	c__PAUC34f	o__PAUC34f	f__PAUC34f	g__PAUC34f	s__uncultured_bacterium
55c21f08174f61a8615faea7d9754954	10	0.99418	d__Bacteria	p__Chloroflexi	c__Anaerolineae	o__SBR1031	f__A4b	g__A4b	s__uncultured_Chloroflexus
c282abe07fcbd01513ea4b0f2e2685fc	10	0.999956	d__Bacteria	p__Proteobacteria	c__Gammaproteobacteria	o__Nitrosococcales	f__Nitrosococcaceae	g__AqS1	s__uncultured_bacterium
204039ee539ee4803e113e869ad8d1ec	9	1	d__Bacteria	p__Poribacteria	c__Poribacteria	o__Poribacteria	f__Poribacteria	g__Poribacteria
51f21757ddc81d68816c5b315e0548aa	9	0.996786	d__Bacteria	p__Proteobacteria	c__Gammaproteobacteria
55a4efd021c73e21ce1905e542e88aff	9	1	d__Bacteria	p__Actinobacteriota	c__Actinobacteria
a70458ef51bee113c903db03b8cd2651	9	0.993623	d__Bacteria	p__Proteobacteria	c__Alphaproteobacteria	o__AT-s3-44	f__AT-s3-44	g__AT-s3-44	s__uncultured_bacterium
e30d6ed8dad0da58161077d97b4b982d	9	1	d__Bacteria	p__Chloroflexi	c__TK17	o__TK17	f__TK17	g__TK17
0a3d96166a0a0ce146e207fdbd5d9e37	8	1	d__Bacteria	p__Deinococcota	c__Deinococci	o__Deinococcales	f__Trueperaceae	g__Truepera	s__uncultured_Truepera
65b752756a597ee5d7fad691defc9392	8	0.9828	d__Bacteria	p__Acidobacteriota	c__Vicinamibacteria	o__Vicinamibacterales	f__uncultured	g__uncultured	s__uncultured_bacterium
4c31d6515474234ca32b8c4ba923f87a	7	0.957081	d__Bacteria	p__Acidobacteriota	c__Vicinamibacteria	o__Vicinamibacterales	f__uncultured	g__uncultured	s__uncultured_bacterium
81d2231ef85983d07e4f22926a0600e8	7	0.999548	d__Bacteria	p__Proteobacteria	c__Gammaproteobacteria
ac81fc94275a0507fd36f8534b18d4e0	7	0.978581	d__Bacteria	p__Chloroflexi	c__Dehalococcoidia	o__S085	f__S085	g__S085	s__uncultured_bacterium
b39545bc0c96aa3bb848e56a1564fdb6	7	0.815249	d__Bacteria	p__Firmicutes	c__Clostridia	o__Peptostreptococcales-Tissierellales	f__Peptostreptococcaceae	g__Paeniclostridium	s__Paeniclostridium_sordellii
d6a79416c0b360cb1c7da2b29c779121	7	0.999972	d__Bacteria	p__Verrucomicrobiota	c__Verrucomicrobiae	o__Opitutales	f__Puniceicoccaceae	g__Cerasicoccus	s__uncultured_Verrucomicrobia
032ee68a704884fdd44887d22749a4aa	6	1	d__Bacteria	p__Gemmatimonadota	c__BD2-11_terrestrial_group	o__BD2-11_terrestrial_group	f__BD2-11_terrestrial_group	g__BD2-11_terrestrial_group
136e3c7e080e39beda14e9bc9bb7b59f	6	0.960314	d__Bacteria	p__Proteobacteria	c__Gammaproteobacteria	o__Enterobacterales	f__Vibrionaceae	g__Vibrio
3556f90a547bfed0cabe2d6eaf75691b	6	0.872478	d__Bacteria	p__Acidobacteriota	c__Vicinamibacteria	o__Vicinamibacterales	f__uncultured	g__uncultured	s__uncultured_bacterium
cd7a605b7c7129c35c2b41a2c84441bb	6	0.962367	d__Bacteria	p__Chloroflexi	c__Dehalococcoidia	o__S085	f__S085	g__S085	s__uncultured_bacterium
e72d8bac3d5c8b4f198e726cc5f2e95f	6	0.968157	d__Bacteria	p__Proteobacteria	c__Gammaproteobacteria	o__Pseudomonadales	f__KI89A_clade	g__KI89A_clade	s__uncultured_bacterium
063cce8658f9e598aa3a032f35ab3260	5	0.821063	d__Bacteria	p__Chloroflexi	c__JG30-KF-CM66	o__JG30-KF-CM66	f__JG30-KF-CM66	g__JG30-KF-CM66	s__uncultured_bacterium
0cf5f960310c535465faa49256a0c0a1	5	0.986842	d__Bacteria	p__Proteobacteria	c__Gammaproteobacteria	o__UBA10353_marine_group	f__UBA10353_marine_group	g__UBA10353_marine_group	s__uncultured_bacterium
4a540fd602fdda83e997dd75e662377a	5	0.996769	d__Bacteria	p__Bdellovibrionota	c__Bdellovibrionia	o__Bacteriovoracales	f__Bacteriovoracaceae	g__Peredibacter	s__uncultured_Bacteriovorax
719cfeaefeafe6fed27ebd4616804ab6	5	0.999494	d__Bacteria	p__Proteobacteria	c__Gammaproteobacteria
72f4e0d358d408bf0b2aaa606b450d66	5	1	d__Bacteria	p__Planctomycetota	c__Planctomycetes	o__Pirellulales	f__Pirellulaceae
bbdce240845f1b1fedd49d8e6a9d20f1	5	0.999707	d__Bacteria	p__Proteobacteria	c__Alphaproteobacteria	o__Rhizobiales	f__Stappiaceae	g__Pseudovibrio	s__Pseudovibrio_sp.
bde571c1071072dab43ee92c07079ca7	5	0.95549	d__Bacteria	p__Gemmatimonadota	c__BD2-11_terrestrial_group	o__BD2-11_terrestrial_group	f__BD2-11_terrestrial_group	g__BD2-11_terrestrial_group	s__uncultured_bacterium
bdff7c37ad93e1a510c96f1e7e81e5f5	5	0.999917	d__Bacteria	p__PAUC34f	c__PAUC34f	o__PAUC34f	f__PAUC34f	g__PAUC34f	s__uncultured_bacterium
c39ec3d9ccf9674ac1f1457ef98f4665	5	0.972902	d__Bacteria	p__Dadabacteria	c__Dadabacteriia	o__Dadabacteriales	f__Dadabacteriales	g__Dadabacteriales	s__uncultured_delta
f2cbb29998f80ea0d81f9cde98ee136e	5	0.990933	d__Bacteria	p__Firmicutes	c__Clostridia	o__Clostridiales	f__Clostridiaceae	g__Clostridium_sensu_stricto_1	s__uncultured_bacterium
393152c5e0f09dd33fa522ec01a19b17	4	0.996153	d__Bacteria	p__Verrucomicrobiota	c__Verrucomicrobiae	o__Verrucomicrobiales	f__DEV007	g__DEV007	s__uncultured_bacterium
a2b9192c36376311048799598448b833	4	0.992753	d__Bacteria	p__Verrucomicrobiota	c__Verrucomicrobiae	o__Verrucomicrobiales	f__Rubritaleaceae	g__Roseibacillus	s__uncultured_bacterium
d8ad8af30ddb3776b4056d5e4001f36f	4	1	d__Bacteria	p__Chloroflexi	c__Dehalococcoidia	o__SAR202_clade	f__SAR202_clade	g__SAR202_clade
f9404661ca724985ec4de10ad921336f	4	0.958991	d__Bacteria	p__Proteobacteria	c__Gammaproteobacteria	o__EPR3968-O8a-Bc78	f__EPR3968-O8a-Bc78	g__EPR3968-O8a-Bc78	s__uncultured_bacterium
4212a23657ff627b1e833b127554e54c	3	0.951371	d__Bacteria	p__Bdellovibrionota	c__Bdellovibrionia	o__Bacteriovoracales	f__Bacteriovoracaceae	g__Peredibacter
4984dda37b133126f0e2be49a4ab09c2	3	1	d__Bacteria	p__PAUC34f	c__PAUC34f	o__PAUC34f	f__PAUC34f	g__PAUC34f	s__uncultured_Deferribacteres
8544c2a10a656c56d12d3ddec3a93ad5	3	0.999374	d__Bacteria	p__Proteobacteria	c__Gammaproteobacteria	o__Legionellales	f__Legionellaceae	g__uncultured	s__uncultured_bacterium
e53cb6afed1fe0b621fe0ce81059e4fc	3	0.836882	d__Bacteria	p__Bdellovibrionota	c__Bdellovibrionia	o__Bacteriovoracales	f__Bacteriovoracaceae	g__Peredibacter
1941f130250e9a8de725e05bd43785b0	2	0.893336	d__Bacteria	p__Chloroflexi	c__Dehalococcoidia	o__SAR202_clade	f__SAR202_clade	g__SAR202_clade	s__uncultured_bacterium
6c8f2b64285f154a9685f58a0c09456d	2	0.939119	d__Bacteria	p__Proteobacteria	c__Gammaproteobacteria	o__Pseudomonadales	f__KI89A_clade	g__KI89A_clade	s__uncultured_gamma
72a25a30be3b1bad6546653cc9117bf6	2	0.963292	d__Bacteria	p__Proteobacteria	c__Alphaproteobacteria	o__uncultured	f__uncultured	g__uncultured	s__uncultured_Alphaproteobacteria
7d3fd8ec861491f680f543bd4ceb176b	2	0.965498	d__Bacteria	p__Bacteroidota	c__Rhodothermia	o__Rhodothermales	f__Rhodothermaceae	g__uncultured	s__uncultured_bacterium
b2c659bcdfff4ae8288adede34045deb	2	0.849114	d__Bacteria	p__Bdellovibrionota	c__Bdellovibrionia	o__Bacteriovoracales	f__Bacteriovoracaceae	g__uncultured	s__uncultured_bacterium
