# Supplementary material for: Characterizing the bacterial communities associated with Mediterranean sponges: a metataxonomic analysis
Source: Front Microbiol. 2024 Jan 11;14:1295459. doi: 10.3389/fmicb.2023.1295459 (PMC10808595; doi:10.3389/fmicb.2023.1295459)
Supplement: Supplementary file 4 [file Table_4.XLSX]

## Sheet: Sheet1
ASVs	Number of sequences	Confidence	Domain	Phylum	Class	Order	Family	Genus	Species
40d62d6a9e53f6d83d3c84a941feb6f7	1354	0.999917	d__Bacteria	p__Nitrospirota	c__Nitrospiria	o__Nitrospirales	f__Nitrospiraceae	g__Nitrospira	s__uncultured_bacterium
315ca649e9266db51e286539b0cc4318	960	0.999991	d__Bacteria	p__Chloroflexi	c__Anaerolineae	o__Caldilineales	f__Caldilineaceae	g__uncultured	s__uncultured_Chloroflexus
5d8647db855ab05ce819881a823a8330	836	0.999569	d__Bacteria	p__Dadabacteria	c__Dadabacteriia	o__Dadabacteriales	f__Dadabacteriales	g__Dadabacteriales	s__uncultured_delta
374255d4f186035aeeab8644d17324ac	785	1	d__Bacteria	p__Poribacteria	c__Poribacteria	o__Poribacteria	f__Poribacteria	g__Poribacteria	s__Candidatus_Poribacteria
b959053936fe72856bac9724c29645b3	767	0.999972	d__Bacteria	p__Chloroflexi	c__Anaerolineae	o__Caldilineales	f__Caldilineaceae	g__uncultured	s__uncultured_Chloroflexus
93531eabb526c8ec01ee8937bc69ca9e	753	0.952836	d__Bacteria	p__Chloroflexi	c__Anaerolineae	o__Caldilineales	f__Caldilineaceae	g__uncultured	s__uncultured_Caldilinea
8ef791807947a8795b775ee39df8ebe8	676	0.999978	d__Bacteria	p__Chloroflexi	c__TK17	o__TK17	f__TK17	g__TK17	s__uncultured_Chloroflexi
8fda98f152dc503bd2210a826be5e666	652	0.909852	d__Bacteria	p__Chloroflexi	c__Anaerolineae	o__SBR1031	f__A4b	g__A4b	s__uncultured_Chloroflexus
7002c643193e83563c91d1e6ffc44302	476	0.928231	d__Bacteria	p__Gemmatimonadota	c__BD2-11_terrestrial_group	o__BD2-11_terrestrial_group	f__BD2-11_terrestrial_group	g__BD2-11_terrestrial_group	s__uncultured_bacterium
331675cb41bf83951436795d6c800135	409	0.999817	d__Bacteria	p__Proteobacteria	c__Gammaproteobacteria
879c26b2978602b971c0480d5f19296c	376	0.999972	d__Bacteria	p__Poribacteria	c__Poribacteria	o__Poribacteria	f__Poribacteria	g__Poribacteria	s__Candidatus_Poribacteria
eddec92462c6800adb4026d680198cb7	371	0.998053	d__Bacteria	p__Cyanobacteria	c__Cyanobacteriia	o__Synechococcales	f__Cyanobiaceae	g__Synechococcus_CC9902
19bb25bb65dae51c33d0075f03076222	331	0.999906	d__Bacteria	p__Proteobacteria	c__Gammaproteobacteria
b1ebe66303ea2d61c30adbb25b05b746	294	0.999778	d__Bacteria	p__Proteobacteria	c__Gammaproteobacteria	o__Pseudomonadales	f__KI89A_clade	g__KI89A_clade	s__uncultured_bacterium
89942b44a1ae363e6f5f353b9a8df742	293	0.999257	d__Bacteria	p__Actinobacteriota	c__Acidimicrobiia	o__Microtrichales	f__Microtrichaceae	g__Sva0996_marine_group
104249169d28839351124f002471c45d	290	0.989858	d__Bacteria	p__Chloroflexi	c__Dehalococcoidia	o__SAR202_clade	f__SAR202_clade	g__SAR202_clade	s__uncultured_SAR202
d77f6bd395b7c11f9ba2aa8720131dc9	290	0.999217	d__Bacteria	p__Myxococcota	c__bacteriap25	o__bacteriap25	f__bacteriap25	g__bacteriap25	s__uncultured_bacterium
9c5f8c275a591838e320c099ce10e9a4	265	0.811712	d__Bacteria	p__Cyanobacteria	c__Cyanobacteriia	o__Synechococcales	f__Cyanobiaceae	g__Synechococcus_CC9902	s__uncultured_bacterium
dc1a9947c5acc6a1376666fee2e16fdb	249	0.86799	d__Bacteria	p__Chloroflexi	c__Dehalococcoidia	o__SAR202_clade	f__SAR202_clade	g__SAR202_clade	s__uncultured_bacterium
0645a53d1c502cd83a8f663f61da8e4d	247	0.84769	d__Bacteria	p__Chloroflexi	c__Dehalococcoidia	o__SAR202_clade	f__SAR202_clade	g__SAR202_clade	s__uncultured_bacterium
5aec337854b1e78ac63216676f44d340	211	0.999776	d__Bacteria	p__Proteobacteria	c__Gammaproteobacteria	o__Steroidobacterales	f__Woeseiaceae	g__JTB255_marine_benthic_group	s__uncultured_bacterium
766533668513f1de8efb46206dd0e235	192	0.996396	d__Bacteria	p__Cyanobacteria	c__Cyanobacteriia	o__Synechococcales	f__Cyanobiaceae	g__Synechococcus_CC9902
e8d30aeea4906281f46329eaddd7c56e	181	0.771158	d__Bacteria	p__Cyanobacteria	c__Cyanobacteriia	o__Synechococcales	f__Cyanobiaceae	g__Synechococcus_CC9902	s__uncultured_bacterium
dc54f9ee60b9a1764610bd7f2da83214	161	0.894719	d__Bacteria	p__Proteobacteria	c__Gammaproteobacteria	o__Pseudomonadales	f__KI89A_clade	g__KI89A_clade	s__uncultured_organism
81d2231ef85983d07e4f22926a0600e8	156	0.999548	d__Bacteria	p__Proteobacteria	c__Gammaproteobacteria
c1290e5763af3356e4f37ae4e7824f81	154	0.999914	d__Bacteria	p__Proteobacteria	c__Alphaproteobacteria	o__Defluviicoccales	f__uncultured	g__uncultured	s__uncultured_bacterium
7bc1a7ab05aaa1be8999f4f56fc0d5e9	145	0.964945	d__Bacteria	p__Entotheonellaeota	c__Entotheonellia	o__Entotheonellales	f__Entotheonellaceae	g__Entotheonellaceae	s__uncultured_delta
f666a59c136d4c02014b23acca2cd2a7	145	1	d__Bacteria	p__Chloroflexi	c__TK30	o__TK30	f__TK30	g__TK30	s__uncultured_bacterium
67d32d9ad1b8d9919894a6b554d0742f	143	0.999929	d__Bacteria	p__Acidobacteriota	c__Thermoanaerobaculia	o__Thermoanaerobaculales	f__Thermoanaerobaculaceae	g__Subgroup_10	s__uncultured_bacterium
55c21f08174f61a8615faea7d9754954	129	0.99418	d__Bacteria	p__Chloroflexi	c__Anaerolineae	o__SBR1031	f__A4b	g__A4b	s__uncultured_Chloroflexus
85f72f312b6ced96a68e9cce2fdaf2c9	127	0.999998	d__Bacteria	p__Acidobacteriota	c__Acidobacteriae	o__PAUC26f	f__PAUC26f	g__PAUC26f	s__uncultured_bacterium
4b6cf08d720bedafeb1d95fbfe6eea3d	122	0.985754	d__Bacteria	p__Chloroflexi	c__Anaerolineae	o__SBR1031	f__A4b	g__A4b	s__uncultured_Chloroflexus
f373c2d06eea7cdd668862548c0b0ec1	113	0.824369	d__Bacteria	p__Actinobacteriota	c__Acidimicrobiia	o__Microtrichales	f__Microtrichaceae	g__Sva0996_marine_group	s__uncultured_bacterium
4b6d70f9d245315cf97f1aa5d489f4ab	112	0.966157	d__Bacteria	p__Proteobacteria	c__Gammaproteobacteria	o__Pseudomonadales	f__KI89A_clade	g__KI89A_clade	s__uncultured_bacterium
5e7b59225ca68e0ee01f86304fa14298	112	0.999934	d__Bacteria	p__Proteobacteria	c__Gammaproteobacteria
e9137e128559135e1a3cf6b20f59059b	111	0.999867	d__Bacteria	p__Proteobacteria	c__Gammaproteobacteria	o__Pseudomonadales	f__KI89A_clade	g__KI89A_clade	s__uncultured_bacterium
7d231adb50356a5b9be596e4669f9560	110	0.9999	d__Bacteria	p__Proteobacteria	c__Alphaproteobacteria	o__Puniceispirillales	f__Puniceispirillales_Incertae_Sedis	g__Constrictibacter	s__uncultured_bacterium
d9fba8f27971c65a9b820cf7ffa0c1af	109	0.999999	d__Bacteria	p__Proteobacteria	c__Gammaproteobacteria	o__Pseudomonadales	f__KI89A_clade	g__KI89A_clade
1951a8ea490c809627cea851ef09deec	107	0.99925	d__Bacteria	p__Proteobacteria	c__Gammaproteobacteria	o__Pseudomonadales	f__KI89A_clade	g__KI89A_clade	s__uncultured_bacterium
63b66201f9f451a8136e3ea5a6e2bc56	104	0.885246	d__Bacteria	p__Acidobacteriota	c__Vicinamibacteria	o__Vicinamibacterales	f__uncultured	g__uncultured	s__uncultured_bacterium
1fca9214ea64502cf023fa6372a8498d	103	0.975715	d__Bacteria	p__Proteobacteria	c__Alphaproteobacteria	o__Kiloniellales	f__Kiloniellaceae	g__uncultured	s__uncultured_bacterium
b988124ef6f665e2f94205c42df74f03	96	0.995164	d__Bacteria	p__Chloroflexi	c__Dehalococcoidia	o__SAR202_clade	f__SAR202_clade	g__SAR202_clade	s__uncultured_SAR202
65b752756a597ee5d7fad691defc9392	95	0.9828	d__Bacteria	p__Acidobacteriota	c__Vicinamibacteria	o__Vicinamibacterales	f__uncultured	g__uncultured	s__uncultured_bacterium
9cdfb8eafc7729690148c2f9e5a1d89f	94	0.990333	d__Bacteria	p__Actinobacteriota	c__Acidimicrobiia	o__Actinomarinales	f__uncultured	g__uncultured
d8ad8af30ddb3776b4056d5e4001f36f	93	1	d__Bacteria	p__Chloroflexi	c__Dehalococcoidia	o__SAR202_clade	f__SAR202_clade	g__SAR202_clade
561d64d0134ec5704271af0bd5146660	92	0.996768	d__Bacteria	p__Poribacteria	c__Poribacteria	o__Poribacteria	f__Poribacteria	g__Poribacteria	s__Candidatus_Poribacteria
2830cfae4ce6d7643058c9c9c3cf12f8	86	0.999921	d__Bacteria	p__Acidobacteriota	c__Thermoanaerobaculia	o__Thermoanaerobaculales	f__Thermoanaerobaculaceae	g__Subgroup_10	s__uncultured_bacterium
863382f82e439c69fba5f72df01794b8	83	0.999997	d__Bacteria	p__Acidobacteriota	c__Vicinamibacteria	o__Vicinamibacterales	f__uncultured	g__uncultured
407000730abb997b8a176e9aa0e09727	80	0.951798	d__Bacteria	p__Spirochaetota	c__Leptospirae	o__Leptospirales	f__Leptospiraceae	g__Turneriella
a5f252c77ba9ec05e3210792c7ad8a69	80	0.989439	d__Bacteria	p__Proteobacteria	c__Gammaproteobacteria	o__EPR3968-O8a-Bc78	f__EPR3968-O8a-Bc78	g__EPR3968-O8a-Bc78	s__uncultured_bacterium
690c027a7b6db34011ea5a02242cbf52	79	0.99997	d__Bacteria	p__Proteobacteria	c__Gammaproteobacteria	o__Nitrosococcales	f__Nitrosococcaceae	g__AqS1	s__uncultured_bacterium
1f4fe56a542b451272bfffbfc4447b93	78	0.961144	d__Bacteria	p__Nitrospinota	c__P9X2b3D02	o__P9X2b3D02	f__P9X2b3D02	g__P9X2b3D02	s__uncultured_bacterium
b2c659bcdfff4ae8288adede34045deb	76	0.849114	d__Bacteria	p__Bdellovibrionota	c__Bdellovibrionia	o__Bacteriovoracales	f__Bacteriovoracaceae	g__uncultured	s__uncultured_bacterium
ccdb5520c859425e8ff216952daff1b1	71	1	d__Archaea	p__Crenarchaeota	c__Nitrososphaeria	o__Nitrosopumilales	f__Nitrosopumilaceae
a087e2859a5bca997c5d6595c0ac3280	70	0.999638	d__Bacteria	p__Cyanobacteria	c__Cyanobacteriia	o__Synechococcales	f__Cyanobiaceae	g__Synechococcus_CC9902
07ba1daf9dabbb42b72f88e08c6ae33c	68	0.989478	d__Bacteria	p__Myxococcota	c__bacteriap25	o__bacteriap25	f__bacteriap25	g__bacteriap25	s__uncultured_delta
ccc040b10c0469b1b05d7c58495db6ee	67	0.981413	d__Bacteria	p__Poribacteria	c__Poribacteria	o__Poribacteria	f__Poribacteria	g__Poribacteria	s__Candidatus_Poribacteria
af3fcf48f13035fc951a819c5429a496	65	0.997998	d__Bacteria	p__Actinobacteriota	c__Acidimicrobiia	o__Microtrichales	f__Microtrichaceae	g__Sva0996_marine_group	s__uncultured_bacterium
ea53387be1ee043ec8053dea83a09120	64	0.999493	d__Bacteria	p__Proteobacteria	c__Gammaproteobacteria
0d234efa5aabd14c58a506f8748c6b02	63	0.828446	d__Bacteria	p__Gemmatimonadota	c__BD2-11_terrestrial_group	o__BD2-11_terrestrial_group	f__BD2-11_terrestrial_group	g__BD2-11_terrestrial_group	s__uncultured_delta
318c3c6a14aed9d629284ae6c933bc18	61	0.979966	d__Bacteria	p__Actinobacteriota	c__Acidimicrobiia	o__Microtrichales	f__Microtrichaceae	g__Sva0996_marine_group	s__uncultured_bacterium
e4c488eaf2b97d8fe96c475aa1bb0e16	61	0.921789	d__Bacteria	p__Gemmatimonadota	c__BD2-11_terrestrial_group	o__BD2-11_terrestrial_group	f__BD2-11_terrestrial_group	g__BD2-11_terrestrial_group	s__uncultured_delta
fc874f067345bcf51a64fcd59a91f979	61	0.999975	d__Bacteria	p__Spirochaetota	c__Spirochaetia	o__Spirochaetales	f__Spirochaetaceae	g__Spirochaeta	s__uncultured_bacterium
5a2e587ac3fc8064fe70bb3592c72f69	59	1	d__Bacteria	p__Acidobacteriota	c__Subgroup_11	o__Subgroup_11	f__Subgroup_11	g__Subgroup_11	s__uncultured_bacterium
b335c839d0eeb10db2b0c527a8015a4d	58	0.994245	d__Bacteria	p__Proteobacteria	c__Gammaproteobacteria	o__pItb-vmat-80	f__pItb-vmat-80	g__pItb-vmat-80	s__uncultured_bacterium
557469b3278b1dbb9b0ed2945fd08b0d	57	0.998618	d__Bacteria	p__Proteobacteria	c__Gammaproteobacteria	o__Nitrosococcales	f__Nitrosococcaceae	g__FS142-36B-02	s__uncultured_bacterium
0d8f666c087c9f2d3f828cf2f2316539	55	0.99995	d__Bacteria	p__Proteobacteria	c__Alphaproteobacteria	o__Puniceispirillales	f__Puniceispirillales_Incertae_Sedis	g__Constrictibacter	s__uncultured_bacterium
7d3fd8ec861491f680f543bd4ceb176b	55	0.965498	d__Bacteria	p__Bacteroidota	c__Rhodothermia	o__Rhodothermales	f__Rhodothermaceae	g__uncultured	s__uncultured_bacterium
04b360a26fed057128b32ccb4ebf9c0c	54	0.89012	d__Bacteria	p__Proteobacteria	c__Alphaproteobacteria	o__Defluviicoccales	f__uncultured	g__uncultured	s__uncultured_bacterium
604e4a4ec43e431866e2c579167d1717	51	0.98439	d__Bacteria	p__Actinobacteriota	c__Acidimicrobiia	o__Microtrichales	f__Microtrichaceae	g__Sva0996_marine_group	s__uncultured_actinobacterium
4f8cfcf875d78aba13a48c5c47f747e7	50	0.999904	d__Bacteria	p__Proteobacteria	c__Gammaproteobacteria
56fbb8e215f8197905f28540f584125b	50	0.999553	d__Bacteria	p__Gemmatimonadota	c__PAUC43f_marine_benthic_group	o__PAUC43f_marine_benthic_group	f__PAUC43f_marine_benthic_group	g__PAUC43f_marine_benthic_group	s__uncultured_bacterium
70d6e916b6b2fe7228a9825eae7da83b	50	0.982664	d__Bacteria	p__Entotheonellaeota	c__Entotheonellia	o__Entotheonellales	f__Entotheonellaceae	g__Entotheonellaceae	s__uncultured_delta
9fd5e8ff7e39335c0840a523dc55a0c5	50	0.99328	d__Bacteria	p__Acidobacteriota	c__Acidobacteriae	o__PAUC26f	f__PAUC26f	g__PAUC26f	s__uncultured_bacterium
db502e32d00e99477532be170d7ee972	49	0.999936	d__Bacteria	p__Proteobacteria	c__Gammaproteobacteria	o__Pseudomonadales	f__KI89A_clade	g__KI89A_clade	s__uncultured_bacterium
dcc2f5773af0b7d3562e8d5a24d6265c	48	0.998552	d__Bacteria	p__Myxococcota	c__bacteriap25	o__bacteriap25	f__bacteriap25	g__bacteriap25	s__uncultured_delta
fe44a9a1cff3eb39df836a2f40f3a2a4	48	0.864962	d__Bacteria	p__Bdellovibrionota	c__Bdellovibrionia	o__Bdellovibrionales	f__Bdellovibrionaceae	g__Bdellovibrio	s__uncultured_Bdellovibrio
b8ce1f1b7b1a0e1605f263eebe26a2ee	45	0.985698	d__Bacteria	p__Gemmatimonadota	c__BD2-11_terrestrial_group	o__BD2-11_terrestrial_group	f__BD2-11_terrestrial_group	g__BD2-11_terrestrial_group	s__uncultured_bacterium
3febffd24a70101a8f62de9ff250a327	44	0.963732	d__Bacteria	p__Actinobacteriota	c__Acidimicrobiia	o__Microtrichales	f__Microtrichaceae	g__Sva0996_marine_group	s__uncultured_actinobacterium
5284da945f063e37478292244c0b0569	43	0.992753	d__Bacteria	p__Myxococcota	c__bacteriap25	o__bacteriap25	f__bacteriap25	g__bacteriap25	s__uncultured_delta
0bce9e193dd20323ff34751f8711d95e	41	0.994029	d__Bacteria	p__Poribacteria	c__Poribacteria	o__Poribacteria	f__Poribacteria	g__Poribacteria	s__uncultured_Poribacteria
102c7ec18bfec04b9a40f75f537654ea	40	0.999926	d__Bacteria	p__Chloroflexi	c__Dehalococcoidia	o__SAR202_clade	f__SAR202_clade	g__SAR202_clade	s__uncultured_deep-sea
dd11719a30fbe604b9b732d2b86f0699	39	0.997439	d__Bacteria	p__Proteobacteria	c__Gammaproteobacteria	o__Nitrosococcales	f__Nitrosococcaceae	g__AqS1	s__uncultured_bacterium
9ee6eca87e1c38e388d49d4dc8bf0dd6	38	0.999639	d__Bacteria	p__Spirochaetota	c__Spirochaetia	o__Spirochaetales	f__Spirochaetaceae	g__Spirochaeta	s__uncultured_bacterium
a8536fef3f1c21b093b0e271bbbff0f4	38	0.999942	d__Bacteria	p__Acidobacteriota	c__Vicinamibacteria	o__Subgroup_9	f__Subgroup_9	g__Subgroup_9	s__uncultured_bacterium
6c6fc6f488302d449c091578fce897fe	37	0.999968	d__Bacteria	p__Patescibacteria	c__Saccharimonadia	o__Saccharimonadales	f__Saccharimonadales	g__Saccharimonadales
b9d733615dc2574827667ac696ca4e08	36	0.999865	d__Bacteria	p__Proteobacteria	c__Gammaproteobacteria	o__Nitrosococcales	f__Nitrosococcaceae	g__AqS1	s__uncultured_bacterium
4aa436429f3dcc4a86c6c00d5763382b	35	1	d__Bacteria	p__Proteobacteria	c__Gammaproteobacteria	o__Pseudomonadales	f__OM182_clade	g__OM182_clade
e4fc3333123c849329d7675c66df815a	35	0.934005	d__Bacteria	p__Proteobacteria	c__Alphaproteobacteria	o__Defluviicoccales	f__uncultured	g__uncultured	s__uncultured_bacterium
3556f90a547bfed0cabe2d6eaf75691b	34	0.872478	d__Bacteria	p__Acidobacteriota	c__Vicinamibacteria	o__Vicinamibacterales	f__uncultured	g__uncultured	s__uncultured_bacterium
4c31d6515474234ca32b8c4ba923f87a	34	0.957081	d__Bacteria	p__Acidobacteriota	c__Vicinamibacteria	o__Vicinamibacterales	f__uncultured	g__uncultured	s__uncultured_bacterium
203c6df9b41c402cd1c0c8b96533b9b4	33	0.779681	d__Bacteria	p__Proteobacteria	c__Alphaproteobacteria	o__AT-s3-44	f__AT-s3-44	g__AT-s3-44	s__uncultured_bacterium
b936c98dae871c62c562ca5d09bb1809	33	0.999102	d__Bacteria	p__Proteobacteria	c__Alphaproteobacteria	o__Rhodospirillales	f__Magnetospiraceae	g__uncultured	s__uncultured_bacterium
088f5e39b7973eb0317ec6fb1434f608	32	1	d__Bacteria	p__Proteobacteria	c__Gammaproteobacteria	o__Burkholderiales	f__EC94	g__EC94	s__uncultured_bacterium
d6a79416c0b360cb1c7da2b29c779121	32	0.999972	d__Bacteria	p__Verrucomicrobiota	c__Verrucomicrobiae	o__Opitutales	f__Puniceicoccaceae	g__Cerasicoccus	s__uncultured_Verrucomicrobia
868f554b88f62e23a78d32ed31c6f0b6	30	0.999974	d__Bacteria	p__Proteobacteria	c__Alphaproteobacteria	o__Puniceispirillales	f__Puniceispirillales_Incertae_Sedis	g__Constrictibacter	s__uncultured_bacterium
1fbf1fd4cc82dc8face8b4671cddb1e8	29	0.999848	d__Bacteria	p__Bdellovibrionota	c__Bdellovibrionia	o__Bdellovibrionales	f__Bdellovibrionaceae	g__Bdellovibrio
f8c2578000e8d8783bdf16642fb4c705	29	0.997388	d__Bacteria	p__Acidobacteriota	c__Subgroup_21	o__Subgroup_21	f__Subgroup_21	g__Subgroup_21	s__uncultured_bacterium
fe9321e9138f178007ebfc4a15082838	29	0.996211	d__Bacteria	p__Actinobacteriota	c__Acidimicrobiia	o__Microtrichales	f__Microtrichaceae	g__Sva0996_marine_group	s__uncultured_bacterium
6b45a3f2fb0a4c7b03598f3ba5bd6871	28	0.987854	d__Bacteria	p__Poribacteria	c__Poribacteria	o__Poribacteria	f__Poribacteria	g__Poribacteria	s__Candidatus_Poribacteria
75640cc6c351913333abf8415a3af6e8	27	0.943136	d__Bacteria	p__Poribacteria	c__Poribacteria	o__Poribacteria	f__Poribacteria	g__Poribacteria	s__Candidatus_Poribacteria
905b126c8f3dc6d456dafd4433f86ecb	27	0.999998	d__Bacteria	p__Bdellovibrionota	c__Bdellovibrionia	o__Bacteriovoracales	f__Bacteriovoracaceae	g__Peredibacter	s__uncultured_Bacteriovorax
d36a97646f458f823e7d7b8426e8cd3a	27	0.999906	d__Bacteria	p__Proteobacteria	c__Gammaproteobacteria	o__Steroidobacterales	f__Woeseiaceae	g__Woeseia
f1c329705ff3a8642a5ca9ec6bff6d2b	27	0.995276	d__Bacteria	p__Proteobacteria	c__Gammaproteobacteria	o__Pseudomonadales	f__KI89A_clade	g__KI89A_clade	s__uncultured_bacterium
5f0ae4a58138c6931ad2dc2859dc9617	26	0.984975	d__Bacteria	p__Entotheonellaeota	c__Entotheonellia	o__Entotheonellales	f__Entotheonellaceae	g__Entotheonellaceae	s__uncultured_delta
98fcd625b8fdaf9b647c75914e692861	26	0.99928	d__Bacteria	p__Proteobacteria	c__Gammaproteobacteria	o__Nitrosococcales	f__Nitrosococcaceae	g__AqS1	s__uncultured_bacterium
d7b64272a88f8593e4747d58eb4b5c64	26	1	d__Bacteria	p__Chloroflexi	c__Dehalococcoidia	o__SAR202_clade	f__SAR202_clade	g__SAR202_clade
6641fd66d5fc27db144e7a93786136d4	25	0.991839	d__Bacteria	p__Proteobacteria	c__Alphaproteobacteria	o__Puniceispirillales	f__EF100-94H03	g__EF100-94H03	s__uncultured_bacterium
1b9508baa9759a929a14929a08ea3bef	24	0.999913	d__Bacteria	p__Proteobacteria	c__Gammaproteobacteria	o__Nitrosococcales	f__Nitrosococcaceae	g__AqS1	s__uncultured_bacterium
ab90de1949b7bc8b12eb97ba5dffc940	23	0.988648	d__Bacteria	p__Chloroflexi	c__Dehalococcoidia	o__SAR202_clade	f__SAR202_clade	g__SAR202_clade	s__uncultured_bacterium
f950ff1d2188b513c4988cf59c145b15	23	0.951618	d__Bacteria	p__Patescibacteria	c__Parcubacteria	o__Candidatus_Kaiserbacteria	f__Candidatus_Kaiserbacteria	g__Candidatus_Kaiserbacteria
35b4dd5114b178277529a8aab246c67a	22	0.99997	d__Bacteria	p__PAUC34f	c__PAUC34f	o__PAUC34f	f__PAUC34f	g__PAUC34f	s__uncultured_bacterium
48d39056cceac903c264b9eb9df9913a	22	0.896912	d__Bacteria	p__Proteobacteria	c__Gammaproteobacteria	o__EPR3968-O8a-Bc78	f__EPR3968-O8a-Bc78	g__EPR3968-O8a-Bc78	s__uncultured_bacterium
68e46e0c38ed1c9c00819f106f57c4c9	21	0.999569	d__Bacteria	p__Actinobacteriota	c__Acidimicrobiia	o__Actinomarinales	f__uncultured	g__uncultured	s__uncultured_actinobacterium
855edb3146045415f57c3dccbb0fa0ee	21	0.999326	d__Bacteria	p__Myxococcota	c__bacteriap25	o__bacteriap25	f__bacteriap25	g__bacteriap25	s__uncultured_bacterium
2acf7fc7063942bf3d2f4fb7b6adfc01	20	0.999847	d__Bacteria	p__Proteobacteria	c__Gammaproteobacteria	o__Nitrosococcales	f__Nitrosococcaceae	g__AqS1	s__uncultured_bacterium
702a248e8f20a84a97f3a14570d1af4b	20	1	d__Bacteria	p__Proteobacteria	c__Gammaproteobacteria	o__Pseudomonadales	f__Halieaceae
4066985e1b671a2f7c8f581a53547bf5	18	1	d__Bacteria	p__Poribacteria	c__Poribacteria	o__Poribacteria	f__Poribacteria	g__Poribacteria
938eac81de414120530b016bbac17c2e	18	0.98806	d__Bacteria	p__Entotheonellaeota	c__Entotheonellia	o__Entotheonellales	f__Entotheonellaceae	g__Entotheonellaceae	s__uncultured_delta
ae39396035b84e152b275f7cfda35ca0	18	0.847279	d__Bacteria	p__Proteobacteria	c__Gammaproteobacteria	o__Pseudomonadales	f__Pseudohongiellaceae	g__Pseudohongiella	s__uncultured_bacterium
eb8e136acd9343a1e960022c06dfb5e4	18	0.96157	d__Bacteria	p__Proteobacteria	c__Gammaproteobacteria	o__Pseudomonadales	f__Halieaceae
2bfd7ec7f83eb3eaf972c29e82af0ab4	17	0.852738	d__Bacteria	p__Proteobacteria	c__Alphaproteobacteria	o__Rhodobacterales	f__Rhodobacteraceae	g__Ruegeria	s__Ruegeria_sp.
7ad077f7163b24827665891cfbb57328	17	0.998525	d__Bacteria	p__Proteobacteria	c__Gammaproteobacteria	o__UBA10353_marine_group	f__UBA10353_marine_group	g__UBA10353_marine_group	s__uncultured_marine
7d2abbed3a8d025145657d45bf6a0943	17	0.935167	d__Bacteria	p__Cyanobacteria	c__Cyanobacteriia	o__Synechococcales	f__Cyanobiaceae	g__Synechococcus_CC9902	s__uncultured_bacterium
9b540d776f85beafd3468dbba497927b	17	0.998203	d__Bacteria	p__Proteobacteria	c__Gammaproteobacteria	o__Burkholderiales	f__Nitrosomonadaceae
664df95aa5b2d038958367b49b9faa3e	16	0.905117	d__Bacteria	p__Proteobacteria	c__Gammaproteobacteria	o__Pseudomonadales	f__KI89A_clade	g__KI89A_clade	s__uncultured_gamma
bea10c0d840791cafd935bb446a56af4	16	0.961811	d__Bacteria	p__Proteobacteria	c__Alphaproteobacteria	o__Kiloniellales	f__Kiloniellaceae	g__uncultured	s__uncultured_bacterium
d126b8cf07d67f15ac00a225214299c3	16	0.999807	d__Bacteria	p__AncK6	c__AncK6	o__AncK6	f__AncK6	g__AncK6	s__uncultured_bacterium
e84796140cf7a52513f54bbaf4a4ab36	16	0.75578	d__Bacteria	p__Cyanobacteria	c__Cyanobacteriia	o__Synechococcales	f__Cyanobiaceae	g__Synechococcus_CC9902	s__uncultured_bacterium
de06726e458a9f7432faa328d2888256	15	0.746363	d__Bacteria	p__Proteobacteria	c__Gammaproteobacteria	o__uncultured	f__uncultured	g__uncultured	s__uncultured_bacterium
d84cd2c6dfe3b9190306eeaad400f69e	14	0.999973	d__Bacteria	p__Proteobacteria	c__Gammaproteobacteria	o__pItb-vmat-80	f__pItb-vmat-80	g__pItb-vmat-80	s__uncultured_bacterium
f8493bf8050f21e29181087868d94ffe	14	0.995314	d__Bacteria	p__Firmicutes	c__Bacilli	o__Bacillales	f__Bacillaceae	g__Bacillus
0728934ec46cd599f6535e8634bea95b	13	0.968045	d__Bacteria	p__Proteobacteria	c__Alphaproteobacteria	o__Rhodobacterales	f__Rhodobacteraceae	g__uncultured
45f04c79798a5c1be4f30a5730cacb95	13	0.994698	d__Bacteria	p__Proteobacteria	c__Alphaproteobacteria	o__SAR11_clade	f__Clade_I	g__Clade_Ia
7042d099e62bf998fabb821ac3757004	13	0.754097	d__Bacteria	p__Chloroflexi	c__Dehalococcoidia	o__SAR202_clade	f__SAR202_clade	g__SAR202_clade	s__uncultured_bacterium
87e65ab36d996b0c64abd67cc0d70a88	13	0.996236	d__Bacteria	p__Proteobacteria	c__Gammaproteobacteria	o__Pseudomonadales	f__KI89A_clade	g__KI89A_clade	s__uncultured_bacterium
d1502fbb29fd07ecfb3922a5acc4f5a0	13	0.993157	d__Bacteria	p__Nitrospirota	c__Nitrospiria	o__Nitrospirales	f__Nitrospiraceae	g__Nitrospira	s__uncultured_bacterium
6c11f60751f8df3ceaae8badaecadbb1	12	0.799722	d__Bacteria	p__Planctomycetota	c__Planctomycetes	o__Pirellulales	f__Pirellulaceae	g__Blastopirellula	s__uncultured_planctomycete
c8d10c23d1d9622946252fb4fedae4d7	12	0.999499	d__Bacteria	p__Bacteroidota	c__Bacteroidia	o__Flavobacteriales	f__Flavobacteriaceae	g__Formosa	s__uncultured_marine
e53cb6afed1fe0b621fe0ce81059e4fc	12	0.836882	d__Bacteria	p__Bdellovibrionota	c__Bdellovibrionia	o__Bacteriovoracales	f__Bacteriovoracaceae	g__Peredibacter
4debd6d03afa72ce0adb90663231df5b	11	0.999543	d__Bacteria	p__Proteobacteria	c__Gammaproteobacteria	o__BD7-8	f__BD7-8	g__BD7-8	s__uncultured_bacterium
a3d65be0413ed213a085fe2977ded0bd	11	0.999267	d__Bacteria	p__Proteobacteria	c__Gammaproteobacteria
bde571c1071072dab43ee92c07079ca7	11	0.95549	d__Bacteria	p__Gemmatimonadota	c__BD2-11_terrestrial_group	o__BD2-11_terrestrial_group	f__BD2-11_terrestrial_group	g__BD2-11_terrestrial_group	s__uncultured_bacterium
20863325f635d81d6d2a6d731ed952f1	10	0.810039	d__Bacteria	p__Proteobacteria	c__Gammaproteobacteria	o__UBA10353_marine_group	f__UBA10353_marine_group	g__UBA10353_marine_group	s__uncultured_bacterium
2d41a43a99b4cf79eb201fd3b7e58b55	10	0.999991	d__Bacteria	p__Chloroflexi	c__Dehalococcoidia	o__SAR202_clade	f__SAR202_clade	g__SAR202_clade
742ced2a280d3872e2b5442c2a777ca1	10	0.994566	d__Bacteria	p__Cyanobacteria	c__Cyanobacteriia	o__Synechococcales	f__Cyanobiaceae	g__Cyanobium_PCC-6307	s__uncultured_bacterium
44a8b8d473ddf4dce43f33c09f12b4ec	9	0.985427	d__Bacteria	p__Bacteroidota	c__Bacteroidia	o__Flavobacteriales	f__Flavobacteriaceae	g__NS4_marine_group	s__uncultured_bacterium
61f55649a1c30c85281abd40928579de	9	0.973694	d__Bacteria	p__Proteobacteria	c__Gammaproteobacteria	o__Enterobacterales	f__Shewanellaceae	g__Shewanella	s__Shewanella_sp.
78c03011e0020922a9404ec894b2a697	9	0.972004	d__Bacteria	p__Chloroflexi	c__Anaerolineae	o__SBR1031	f__A4b	g__A4b	s__uncultured_Chloroflexi
9edbf8ec1ee28ba68d32c102c1648467	9	0.958788	d__Bacteria	p__Bacteroidota	c__Bacteroidia	o__Flavobacteriales	f__Flavobacteriaceae	g__NS2b_marine_group	s__uncultured_marine
c0d1f4cf56aeb1b571e04680651e3cb8	9	0.99517	d__Bacteria	p__Verrucomicrobiota	c__Verrucomicrobiae	o__Verrucomicrobiales	f__Rubritaleaceae	g__Rubritalea	s__uncultured_bacterium
4acea6b86c61f87846230cb92cb9d7ba	8	0.999461	d__Bacteria	p__Proteobacteria	c__Alphaproteobacteria	o__Kiloniellales	f__Kiloniellaceae	g__Limibacillus	s__uncultured_bacterium
2414461e952309fa90546d70dda1dacf	7	0.997534	d__Bacteria	p__Proteobacteria	c__Alphaproteobacteria	o__Kiloniellales	f__Kiloniellaceae	g__uncultured
5a2bf81ba986cee383b9ae48e9fae225	7	0.877704	d__Bacteria	p__Proteobacteria	c__Gammaproteobacteria	o__Nitrosococcales	f__Nitrosococcaceae	g__AqS1	s__uncultured_bacterium
64c52718612394b97132744e455bbe9f	7	0.88442	d__Bacteria	p__Proteobacteria	c__Alphaproteobacteria	o__Rhodobacterales	f__Rhodobacteraceae	g__Amylibacter	s__uncultured_marine
756b3003f7591d1e92b9575fc7cbde29	7	0.999648	d__Bacteria	p__Planctomycetota	c__Planctomycetes	o__Pirellulales	f__Pirellulaceae	g__uncultured	s__uncultured_planctomycete
8caf86bfbff161c0158c8d278514eeff	7	0.801099	d__Bacteria	p__Firmicutes	c__Bacilli	o__Bacillales	f__Bacillaceae	g__Bacillus	s__uncultured_bacterium
e850ba1c37b0fddbb3796c6f325a48ce	7	0.88244	d__Bacteria	p__Proteobacteria	c__Alphaproteobacteria	o__SAR11_clade	f__Clade_II	g__Clade_II	s__uncultured_bacterium
eaa189bf062630ad2fa80e3cb0c5fb9f	7	0.999477	d__Bacteria	p__Proteobacteria	c__Gammaproteobacteria	o__Pseudomonadales	f__KI89A_clade	g__KI89A_clade	s__uncultured_bacterium
932cfd3c8a89ff2692d39bdc305db647	6	0.999999	d__Bacteria	p__Patescibacteria	c__Parcubacteria
bac45641324136c127f0b91925cabc71	6	0.945276	d__Bacteria	p__Proteobacteria	c__Alphaproteobacteria	o__Rhodobacterales	f__Rhodobacteraceae	g__uncultured	s__uncultured_marine
cb8638f37b75be2c3cd423a25f9e6b99	6	0.99997	d__Bacteria	p__Proteobacteria	c__Alphaproteobacteria	o__Parvibaculales	f__OCS116_clade	g__OCS116_clade	s__uncultured_bacterium
cbcead8fbff6bacb1d3b25c9ced19b87	6	0.903508	d__Bacteria	p__Proteobacteria	c__Alphaproteobacteria	o__Rhodospirillales	f__AEGEAN-169_marine_group	g__AEGEAN-169_marine_group	s__uncultured_marine
d6b0095f3ac4ecc4857d7cc724662da0	6	0.766031	d__Bacteria	p__Proteobacteria	c__Gammaproteobacteria	o__Pseudomonadales	f__KI89A_clade	g__KI89A_clade	s__uncultured_bacterium
eec1ab317f1490aea231879adb669ee5	6	0.983069	d__Archaea	p__Crenarchaeota	c__Nitrososphaeria	o__Nitrosopumilales	f__Nitrosopumilaceae	g__Candidatus_Nitrosopumilus	s__uncultured_archaeon
2c69efec96afa67b9483e6058b0d108b	5	0.940047	d__Bacteria	p__Bacteroidota	c__Bacteroidia	o__Flavobacteriales	f__Crocinitomicaceae	g__Fluviicola	s__uncultured_Bacteroidetes
36308472937be2356a91b18a2d927aef	5	1	d__Bacteria	p__Bacteroidota	c__Bacteroidia	o__Flavobacteriales	f__Flavobacteriaceae
6768f21031792831e45e1244b14aeb65	5	0.959904	d__Bacteria	p__Bacteroidota	c__Bacteroidia	o__Cytophagales	f__Cyclobacteriaceae	g__uncultured
7209fe58d44f731fa162ec4ffede53fc	5	0.954488	d__Bacteria	p__Actinobacteriota	c__Acidimicrobiia	o__Actinomarinales	f__Actinomarinaceae	g__Candidatus_Actinomarina	s__uncultured_marine
872d039c00ff4e91d4dee6921712d838	5	0.754973	d__Bacteria	p__Proteobacteria	c__Gammaproteobacteria	o__Nitrosococcales	f__Nitrosococcaceae	g__AqS1	s__uncultured_bacterium
bbdce240845f1b1fedd49d8e6a9d20f1	5	0.999707	d__Bacteria	p__Proteobacteria	c__Alphaproteobacteria	o__Rhizobiales	f__Stappiaceae	g__Pseudovibrio	s__Pseudovibrio_sp.
33de3e1b50740b8c2f5616dabfdd693a	4	0.990449	d__Bacteria	p__Proteobacteria	c__Alphaproteobacteria	o__Rhodobacterales	f__Rhodobacteraceae	g__Albidovulum	s__uncultured_Alphaproteobacteria
3a50909f35b4ee6ce0abddf0525f2178	4	0.838288	d__Bacteria	p__Bacteroidota	c__Bacteroidia	o__Flavobacteriales	f__Flavobacteriaceae	g__Aureisphaera	s__Aureisphaera_salina
4ef7dbf74efa1ca8641bbdb515642502	4	0.991865	d__Bacteria	p__Proteobacteria	c__Gammaproteobacteria	o__Pseudomonadales	f__Endozoicomonadaceae	g__Kistimonas	s__uncultured_marine
65a7a2b37b29a721d9d6caebb88d454d	4	0.802293	d__Bacteria	p__Planctomycetota	c__Planctomycetes	o__Pirellulales	f__Pirellulaceae	g__Rubripirellula	s__uncultured_bacterium
77f90d184de0e58c100e9bcc45949da8	4	0.999714	d__Bacteria	p__Bacteroidota	c__Bacteroidia	o__Flavobacteriales	f__Flavobacteriaceae	g__Formosa	s__uncultured_marine
82c4167f0aed7074ece358a09c837e3d	4	0.945209	d__Bacteria	p__Gemmatimonadota	c__PAUC43f_marine_benthic_group	o__PAUC43f_marine_benthic_group	f__PAUC43f_marine_benthic_group	g__PAUC43f_marine_benthic_group	s__uncultured_sediment
9ac1d376f84dff0b4a0b11b609620bfa	4	0.978928	d__Bacteria	p__Proteobacteria	c__Alphaproteobacteria	o__Rhodobacterales	f__Rhodobacteraceae	g__Ascidiaceihabitans	s__uncultured_bacterium
9ef31038ae2623eab8945948d0d1a22f	4	0.999772	d__Bacteria	p__Bacteroidota	c__Bacteroidia	o__Flavobacteriales	f__Cryomorphaceae	g__uncultured
b02a8d33d018119dedb2db15db887bfd	4	0.999999	d__Bacteria	p__Actinobacteriota	c__Actinobacteria	o__Propionibacteriales	f__Propionibacteriaceae	g__Cutibacterium
b1794c0bbfa94ef953d263e969ffb7fd	4	0.993403	d__Bacteria	p__Poribacteria	c__Poribacteria	o__Poribacteria	f__Poribacteria	g__Poribacteria	s__uncultured_bacterium
b64ac51d152b9a94105e376e7413f415	4	0.99904	d__Bacteria	p__Bdellovibrionota	c__Bdellovibrionia	o__Bacteriovoracales	f__Bacteriovoracaceae	g__Peredibacter	s__uncultured_Bacteriovorax
c0fa845a05abffa054c1835cb687334d	4	0.937005	d__Bacteria	p__Proteobacteria	c__Alphaproteobacteria	o__Rhodospirillales	f__AEGEAN-169_marine_group	g__AEGEAN-169_marine_group	s__metagenome
cfddf2bdad11b6f9e0dd1594ff77d0da	4	0.99991	d__Bacteria	p__Proteobacteria	c__Gammaproteobacteria	o__Pseudomonadales	f__Endozoicomonadaceae	g__Endozoicomonas	s__marine_bacterium
f4612559ec04c446d6a258bdcb2b113a	4	0.999933	d__Bacteria	p__Dadabacteria	c__Dadabacteriia	o__Dadabacteriales	f__Dadabacteriales	g__Dadabacteriales	s__uncultured_bacterium
05501577f0eaa372d12583f6698ed175	3	0.969157	d__Bacteria	p__Actinobacteriota	c__Thermoleophilia	o__Gaiellales	f__uncultured	g__uncultured
55a4efd021c73e21ce1905e542e88aff	3	1	d__Bacteria	p__Actinobacteriota	c__Actinobacteria
607a1c3247344d863e871535fb609854	3	0.999646	d__Bacteria	p__Nitrospinota	c__Nitrospinia	o__Nitrospinales	f__Nitrospinaceae	g__Nitrospina	s__Nitrospina_sp.
62e6118b7fefed5f033679dc6b58af92	3	0.999994	d__Bacteria	p__Proteobacteria	c__Gammaproteobacteria	o__F9P41300-M23	f__F9P41300-M23	g__F9P41300-M23	s__uncultured_bacterium
a852a148fa8cfef1da82c45963c2acc2	3	0.833842	d__Bacteria	p__Proteobacteria	c__Alphaproteobacteria	o__Sphingomonadales	f__Sphingomonadaceae	g__Sphingorhabdus	s__uncultured_Sphingopyxis
b221cf23e423974036921237c9ad1b24	3	0.998284	d__Bacteria	p__Bacteroidota	c__Bacteroidia	o__Flavobacteriales	f__Flavobacteriaceae	g__NS5_marine_group	s__uncultured_marine
c4607bcc562092596615c9b4cadfeeb4	3	0.892273	d__Bacteria	p__Proteobacteria	c__Gammaproteobacteria	o__Pseudomonadales
eb455e47d142791318fd1b6b93f8e562	3	0.980396	d__Bacteria	p__Proteobacteria	c__Alphaproteobacteria	o__SAR11_clade	f__Clade_IV	g__Clade_IV	s__uncultured_marine
0ca5b4d4bc0c6603b806606ff751c502	2	1	d__Bacteria	p__Actinobacteriota	c__Actinobacteria	o__Propionibacteriales	f__Nocardioidaceae	g__Kribbella
507fcd9f1cbee358813679b404733759	2	1	d__Bacteria	p__Proteobacteria	c__Gammaproteobacteria	o__Pseudomonadales	f__KI89A_clade	g__KI89A_clade
5477c572cde150c9331539c827632d9d	2	0.998891	d__Bacteria	p__Planctomycetota	c__Planctomycetes	o__Planctomycetales	f__Gimesiaceae	g__uncultured	s__uncultured_bacterium
6c8bc02fcbec06cebb2d124d9a36cc88	2	0.999653	d__Bacteria	p__Planctomycetota	c__Planctomycetes	o__Gemmatales	f__Gemmataceae	g__uncultured	s__uncultured_bacterium
6e3bf32bae542cc9fe71451154f00fbb	2	0.988914	d__Bacteria	p__Bacteroidota	c__Bacteroidia	o__Cytophagales	f__Cyclobacteriaceae	g__uncultured	s__uncultured_Flexibacteraceae
948e5e4ae4ce5f40ce8f7ddf326f9d9d	2	0.928259	d__Bacteria	p__Proteobacteria	c__Gammaproteobacteria	o__Gammaproteobacteria_Incertae_Sedis	f__Unknown_Family	g__uncultured	s__uncultured_gamma
9f5e333b294bfe0c909f8d539b34522b	2	0.930155	d__Bacteria	p__Chloroflexi	c__JG30-KF-CM66	o__JG30-KF-CM66	f__JG30-KF-CM66	g__JG30-KF-CM66	s__uncultured_Chloroflexi
ae01e5a991a3a77e48cb09bd3d99e4c0	2	0.978524	d__Bacteria	p__Planctomycetota	c__Phycisphaerae	o__Phycisphaerales	f__Phycisphaeraceae	g__SM1A02	s__uncultured_bacterium
bfa47fb74737bd2b49432175e06b7d6b	2	0.965713	d__Bacteria	p__Verrucomicrobiota	c__Verrucomicrobiae	o__Verrucomicrobiales	f__DEV007	g__DEV007	s__uncultured_bacterium
ec664be0c20e81e3d8a72886a9d89261	2	0.947517	d__Bacteria	p__Proteobacteria	c__Alphaproteobacteria	o__Defluviicoccales	f__uncultured	g__uncultured	s__uncultured_bacterium
1d8145969b0cf99f96a91aaccd965806	1	0.999894	d__Bacteria	p__Proteobacteria	c__Gammaproteobacteria	o__Methylococcales	f__Methylomonadaceae	g__Methylomarinum	s__uncultured_Methylomicrobium
